# Supplementary material for: Signal Transduction by a Fungal NOD-Like Receptor Based on Propagation of a Prion Amyloid Fold
Source: PLoS Biol. 2015 Feb 11;13(2):e1002059. doi: 10.1371/journal.pbio.1002059 (PMC4344463; doi:10.1371/journal.pbio.1002059)
Supplement: S1 Data — (XLS) [file pbio.1002059.s001.xls]

## Sheet: Feuil1
Organism	Strain	HET-S Protein Name	Accession ID	Sequence	STAND Protein Name	Accesion ID	Sequence
Podospora anserina	S mat+	HET-S	XP_001903320	MSEPFEIVAGALGVAGLFNNCVACFEYVQGRHFGRDYERCQLRLDIAKVRLSRWGEAVQINDDPRFHSS APIDKSVQLAKSIVEEILLLFESAQKTSKRYELVADQQDLVVFEDKDMKPIGRALHRRLKDLVSRRQKQT SLAKKTAWALYDGKSLEKIVDQVAGFVDELEKAFPIEAVCHKLAENEIEEVEDEASLTILKDAAGGIDAA MSDAAAQKIDAIVGRNSAKDIRTEKRARVQLGNVVTAAALHGEIRISDQTTNSVETVVGKGESKVLIGNE YGGKGFWDN	NWD2	CAL30199	MANQVRSIHAEGQARVHVGNSYYGSSDFLPTADDAAFDSHAEEHNARCHRDTRTELLRQIREWADDPHGK TIFWLNGMAGTGKSTISRTVAKSFADDGILGASFFFKRGEGDRGKATLFFPTIASQLVRKIPALEAFVRE AINNNPDVARKALRDQFEKLILQPLDRIHHAIAVIVVDALDECDGDNDVKVIISLLSQAKELRSPGLRIF ITSRPELPIRLGFKNVTGEYQDLALHQIPEPIVEHDISAFLRHELARIRDDYNHQALEGIELLPDWPGEH AIQTLAQMAVPLFIFAATVCRFIEDPAWSDPADQLEKVLQYQMKAYDSELGKLDATYFPVLKQIIIGHTN PQKLLAAFRDVVGPIVLLVQPLSVLSLAKLLNFSTKSIYGRLNS…
Podospora anserina		HET-s	Q03689	MSEPFGIVAGALNVAGLFNNCVDCFEYVQGRPFGRDYERCQLRLDIAKARLSRWGEAVKINDDPRFHSD APTDKSVQLAKSIVEEILLLFESAQKTSKRYELVADQQDLVVFEDKDMKPIGRALHRRLNDLVSRRQKQT SLAKKTAWALYDGKSLEKIVDQVARFVDELEKAFPIEAVCHKLAEIEIEEVEDEASLTILKDAAGGIDAA MSDAAAQKIDAIVGRNSAKDIRTEERARVQLGNVVTAAALHGGIRISDQTTNSVETVVGKGESRVLIGNE YGGKGFWDN			pseudogene			annotation of NWD2 homolog is ambigious
Fusarium graminearum	PH-1	FG08145; Fg_PH1-1_HET-S	XP_388321	MAEVFGAVAGAIGIAALFNNCIDCFDYIQIARHFGDDFSKYQLRLDVAKCRLSRWGAAINVNSDPRFSNN TSKDQTTTLAETLLGEIVARFESAQKSSLLYKTVSRDQEMQVCSEADLGAVPQRLHSHLRTLTMHRQNRV GLTKKAYWAIYDKNEMGRMIDDIFDLINDLEKVFPATPQATSRLAEMEIQEVNDQQGLKMIQDTAQDLDP ILADTTKRKLQEITGQNTARCISGKGRTNIGHTFVNDSFVQSKGFCDSTFNHVDEINLDETARVNIGNTY GGKGFWDS	FG08144	XP_388320	MDSNTCNTLQSLSVAGASRVQVGNNYNTTHNYNGESDQDDTKKLLESLHSTDPRHDKKNIEQTNNHLLRE AYVWILQNPEFLSWRDKNHGSQLLWIRGDPGKGKTMLLCGIIDELRPSTRLENSESHISLSYFFCQATNS ALNNATAVIRGLIYLLVVQQPCLLSHLRANIHWDSRVAIEDLFRKIVADPVLEEAYLIVDALDECREDLE FLLEMLSSPIPRIKWIVSSRNRVEIKEALKQSSSRLALSLELNEESVSQAVRHFIDHRTRDLARKKKLKA EVAQKVYRHLIQHANGTFLWVGLVCQRLTRCREWEISRQLLQLPKGLNELYARMMEQIRTSESCDSYIRL LAIVSTVFRPLTISELMAMEPLEVDEESICDFIRECGSFLTTRD…
Fusarium graminearum	PH-1	FG10600; Fg_PH1-2_HET-S	XP_390776	MAEIFGIVSGALSVAAIFNNCVDTFEYIQLGRRFGEDFQRYQLKLDLAKTRLGRWGEAISINNEPRFSSF ASADKEVNIAREILEDIASCFEGAQKKSSRYADRADQGELEIFGESDMNPMLRRLHRHSKDIARQRQKTT SIIKKTKWALYDAKSLERTIDQICSWIDELEKLFPEQSAQTQLVEREIEKIDDKPTLEALKDAASGVDPV MEDAVQRKLNMIEGHNSAEFVNLEGSAKFLVGNVFSEKFLQRDVLLNDRTKNSMRTVSATNQSRLQVGNV YGGRGIWED	FG10601	XP_390777	MSSNSVASVFASDSSRVHIGNNNYLHQDTKDRDCIGALYETDPLRDRQQIIDTKGGLLPGASDWILTNDN FTRWREGEECFLWIKGDAGKGKTMLICAIIENLEHDDRNHVSYFFCQAGVPTTDNATSVLRGLVYGLVRY HPHNATVLSHVRKEFDSISERMFEGPNLWQIIRKILVTILKDPLMNHTVFVIDALDECEGNQAELLKFIV ETNTQLGIKWLVSSRKDPVIENRLRGIANSEKRLTIDLELNEHLTSGAVKNLIGARLRDMMWWDNCGDEL RDIIKHKLKQKSGNTFLWVAMVCQELNDCTATQALGALEQFPPGLDELYKRMVDKITASKSATQCKEIMA VVSASYRPLNLKELAIATNSLSQFQNNTAALTQTVLSCCSFLTL…			no detected NWD2 homolog
Nectria haematococca	mpVI 77-13-4	NECHADRAFT_99486; Nh_mpVI-1_HET-S	EEU47148	MAEVFGIVTGAIGLAGLFQQCVECFEYVQGRHFAQDFGMYQLKLDIAKRRLHRWGEAVNINDNPRFNAP GEDDTLVQEVQAILEEIALLFQTIQKSSKRYTIKAPKEDLECLTEENLQPVFRRLHAGWTNTTRRPGQKK VNFAKKASWALYDAKNFEKLIEQVSGFLDDLEMLFPAEELNRRRLVKLEIEDIADEESLTVLHQTAVEAD PLLADVVKEKVKVISVRNSVKVINSSEDANVRLGNDWSTAALNAAIEDRTRNEADSVFAEGSSVVHIGNR YG	EEU47147	XP_003052860	MANNSVKELSASGRSQVHVGDNYISSSEDGKCMIDLRGTDPRRDKDRIEELKGGLLAKLCDWIFADACFT QWRNPESNRLLWIKGDSGKGKTMLVCSIINWLRTNEKATLAYFFCQKSDENLSSSAAVLRGLVYMLAREH DTIRELVQDEYKNAGRSLFWDRNAWYALKEILNTALQREGLGDIVIIVDALDECVTGIHQLLDLVIRLSS KTSRVRWIVSSRNEPEIEQHFDEFMDDPILRIELGTSSEAASFRTYLQSKVDELAESQDYDKETKMAVKL HLERNANANLHWVTLACQTLERAERGQAIDTVHQFPPGLDRLYLYLFRQILESFGHRPCQKVLAFAAVVS RPVSVAEFSCLAGIEENETAQLVGICHTFLTLQNETIYFVHQSA…
Nectria haematococca	mpVI 77-13-4	NECHADRAFT_48298; Nh_mpVI-2_HET-S	EEU38121	MAETFGIVTGAIGLAGLFQQCVECFEYVQLGRHFVQDFGRCRLKLDIAKRRLNRWGEAVNIHENPQFTDT ESEEIQEILEEIANLFDTIQRSSKRYERKAPKEELECLSDENLQPVFRGLHARWAKISPPKQRDVSLMRK TTWALYDAKYFEKLIGEVTGFVDDLEKVFPAEQAQCHLVQIEIEDISDEESLTVLQETANGTDCLLAAAV KEKTNTISVRNYVREIQGEENAKVRLGNDWSTSALSTAIGLDDRTRNEAGSVTAKGSSTVHIGNRYGD	EEU38120	XP_003043833	MSNTVHALTASGNANIHIGNRHYYNHGDDHCLSDLRTTDPRDDKKRIEGARGGLVKDSYRWILSHDNFRN WRDDQHRNLLWIKGDPGKGKTMLFCGLLDELGPTTRLVDQEAKTLLSYFFCQAADSRINSATAVLRGLIY LLVVQQDSLASHVQKRYKDVGKQLFSDENAWVALHDIFNNVLSDPSLEETYIMIDALDECVAGLPDLLNL IVKSTSSRVKWIVTSRNWPSIAERLDVATEVTSLSLERNQEFISAAVDSYIQHRVQKLAVRKKYNDKTKE AVRDYLSLNANDTFLWVALVCQDIKECSRRTVLSALKAFPPGLDSLYEKMVDRIRRLNKDDAKLCYEILA IVTVAYRPLTLVELASLVQPPEEESDDEEFLEEDIERCGSFLAV…
Nectria haematococca	mpVI 77-13-4	NECHADRAFT_79833; Nh_mpVI-3_HET-S	XP_003048064	MTEIFGAVSGAISIAALFNDCVDCFEYIQLARHFGKDYSRCQLRLDVAKWRLDRWGAAIDINNDPRFRSG APANESVRHAQDILREIVGSIEGAYKVSRRYEQSTPDQNRVTLTHADLDPASQQLRNEFQTITKKRQDRT SLIRKTGWALYDKKRLGNLIDNIVTSIDELELVFPSVAQASVDLARAEIQKVDDQQSLHLIRDAADGLDP VLNDLAKQKLAGVEVQNFAARVKTSESGKFEIGNIFTKEASGQSVGFPYRNTNRVEDIEVKGDSGVHVGD TYGGKGFWG	EEU42176	XP_003047889	MEHSNSNHVGSMSAAGSARIQIGNTSTINNTTNNFSQTDNKKCLKALCSTDPRHDKIRIEQTNGGLLKDS YRWVLQSPEYQRWCDPKENHPLLWIRGDPGKGKTMLLSGIINEQEPSTRLENSETDTSLSYFFCQATNPG LNNATAILRGLAYLLVKQQPCLISYVRDKASLNPEHWNSGVAIRDILSKILGDSALQNVIFVVDALDECV TDLELLLDFISSTTSTKVRWLVSSRNIWEIEQRLKQTQTKLALSLELNAESVSQAVNYYIKHRVHDLGVT KDFRSEDLRLAKRYLSQNAHGTFLWVALVCQQLERSDPWEVKDYLELFPAGLNELYGRMMDTIRSPVSSD LYIRILATIFTVYRPISLSELMAIQNIPGDEDMLPKIIMKCGCF…
Nectria haematococca	mpVI 77-13-4	NECHADRAFT_82003; Nh_mpVI-4_HET-S	XP_003045343	MAETFGAVANAPSVAVLSFEYIQLGRLFERGSKPCQLKLSITGSRIIRWGEAVGVNTEPRFATDNSDDITAQRVCRVLEETRLCFEGVHRLSSRYSPPADSRGLTHSELTPVARNLHSRMEDIVHQRQKRGKLLEKASQALYSNKYLDQLIGDIAGLVGNLENLYPVQMQRRRFVGLEMEAVDDDMSLSTLKNAGSGTDGVLSEVVTNKMQAIADRTEAITGKLEATATRNEPGKTLVEEMERIRVGNEWSESVLNQGALVMDRTENKALAITARGGATIHIGSSFGRRSIFD	EEU39226	XP_003044939	MASFQRKRLNSSSNGCTANKIKSLRADGSSRVQVGNTYTEVHNYEGRHADDECLRDLRTTDPRIDKTRIE KGKGGLMQGSYRWVLEDSKFQQWAQETEGCLLWVKGDPGKGKTMLLCGLVDELTKSQHALSYFFCQATDS RINNATSVLRGLIYLLVDQEPSLKRHIRTKWNHGGKSIFDPPNGWHVLCNMLNDILRDHSEPTCLVIDAL DECEGSSLSSLLNLIVSTASEFPHVRWLVSSRNLPNIERGLGGANPSWRLDISLEANAGPVSRAVADYIG HKVSNLANLHSETELRKELQETMQDKANGTFLWAALRILATMFLAYRPLRLQELALLADLRGNFAKHDTL VRLVRRCGSFLSIQQGTETVHFVHQSAKDFLRDNKDVLDGMFPS…
Fusarium oxysporum	4287	FOXG_14669; Fo_4287-1_HET-S	FOXG_14669	MAEIFGTVAGAISIAGLFNNCVDCFNYVQIARHFGQDFSRYQLRLDVAKSRLARWGASID INNNRRFSLIEPADQTVISAQDILQEIVARFETARKISRRYETRTKEQGLRIYTEADLGP VSHRLHSRFDGITKQRYKSLGLMKKTCWALYDKSYMGRMIDDIIASIEDLEKVFPSTPQL TSQLVQMEIEEINDEQELELIHDVTEGVDPVLSDASKNKSLEIAGKNSAGRITGPGRVNI GNSFLTESFPNSQGVRVDTVNHVDEINTAEPSRVHIGNTWGGKGFWD	FOXG_14668		MASPQYCVAEFYRGELSSVQSLNASGSSRVHVGNSYNITHHHRKGSEQDSVKKYLDALRS TDPRDDKARIEQTNGGLLKDSYVWILESPEFITWRDESEAGRLLWIRGDPGKGKTMLLSG LINELQPLTKLGGAQSSNTISYFFCQATNSGLNNYTAILKGLIYLLAIQHPTVVPHLDDK HDKDHWNSKVSLERTFRKMVDDTTPGEIYLLIDALDECVKDLPLLLALISSMSSRAKWIV TSRNRCEIEELFRQTSSKVALSLELHEDSVSEAVNSYISYRTRQLAERKKLKKSTSQQIH DHLSQRAHGTFLWVALVCQRLERCRAWEIPDQLSQFPQGLNQLYAKMMGQIHKSDSCDLY IRILAVASTVFRPLTFAELIAMENLQIDEEILP…
Fusarium oxysporum	4287	FOXG_17103; Fo_4287-2_HET-S	FOXG_17103	MAEIFGVVASALSVAVLFNNVVDCFEYIQLGRNFGEDYQTCQVKLDIARLRLSRWGDAAK INNDSRFTEVKPSNNQVRVAKNTLEQLLNLFRNAHTESSNFKLGEGEEELALFDPSTNTN QAVVALRNTMRDLAHKRQKTTSLSKKISWALYKQKSFMRLIEDIQELLDGLEAIFPQQET YKRMVEIEIEEVGEGPSLQVLSDAAQETDDLLQEAASRRLEALGSSNAIDQAKVAETAKV KVGNEYIFQAVPSRTGITTNRIGDLDAQGRSRVLVGDSHGTKGFMDSD	FOXG_17104		MATNDERGKGTINSLRNATISGNGRLEVGDNYTTNNYMTNNYANHSDLNLDQCLIDLQVT DPRHDKRRIEETKGGLIKDSYKWILHHQDFRRWRDDRDSRLLWIKGDPGKGKTMLLCGIV KELEKQGKKPLAHFFCQAADSRINNATAVLRGLIYLLLDQQPSLISHVKKRYKNAGKRLF EDVNAWVALSEIFEDIFAETLRDSTLLIIDALDECLTGCQQLLDWIVKISSEFPRVKWIV SSRNWPDIEEKLDNTKQKVRLHLELNQASISAAVRIFIRHRVEALAKEKKYDRQTRDVVE QHLVSHANDTFLWVALVCQELADPKVRKRHMRDKLKSYPQKKRKGKLIQEVKPNEYFTQT SGASTFSPQQSPSNNCNHSLDSTQTAAYYPSGT…
Fusarium verticillioides	7600	FVEG_13490; Fv_HET-S	FVEG_13490	MAEIFGTVASAISMAGLFNNCVDCFSYIQIAKHFGQDFSRYQLRLDVAKCRLARWGESIN INNDQRFSLAQPTDPMVVLAQGILEEIVARFEAAYKVSRRYTARTEEEGLSICTKADLGA VSQRVHSRFDVFTKQRYKSLGLMKKTGWALYDKSYMGRMIDDIIASIEDLEKVFPGTPQV TSQLVEMEIEEVNDEQELEVIQDAAEGLDPLLSDASKNKILEIAGKNTAGKITGPGMVNV GNSFVTESFSSSQGIRVSTINHVDEVNTTESSKVNVGNTWGGKGFWD	FVEG_17532	EWG55497	MESSTSSTVQSLNASGSSRVHVGNNYSITHHHGRGSEDDGAKKYLDALRSTDPRDDKARIEQTNGGLLKD SYVWILDSPEFVTWRDESKAGRLLWIRGDPGKGKTMLLCGLVNELQPLTRLDGSQNSKTMSYFFCQATNS GLNNYTAILKGLIYLLVIQHPPAVSHLDDEEDKDHWNYKVSLESTFRKILDEPGLGETYLLVDALDECVE DLPLLLALISSTSSRAKWIATSRNRCEIEELFGEASSKLALSLELHEGSVSKAVDSYINYRTHHLAKIKK LKKSTLQQIYDHLSQHSQGTFLWVALVCQRLERCRAWEILSQLLQIPQGLNQFYAKMMDQIHKSASRDLY IRILAVASTVFRPLTFAELIAMESLEIDQETLPDLIAECGSFLT…
Trichoderma atroviride	IMI 206040	TRIATDRAFT_152454; Ta_HET-S	EHK45824	MAEVFGIVTGALSVAALFNNCVDTFEYIQLGRHFGQDYERCQLKLDVAKTRLGRWGEAVGVNRDERFTSA APTDEAVEAALGILGDIGYCFKSAREKSMRYTKRADTQELMVCDKNDMSPLFQRLHNRCADIARRRQKSV GILKKSAWALYDGKSLDNIINQILSWVDELEKLFPNEMTTTSQKVVEIEIEEVNDEPSLKALRDAARDID PVLEEALERKVALLEGSNSTGNVTLEDAARIHVGNVFSERVLQYGTSIRDQTRNTVGVVSAKNDSRIQVG TVYGGKGLWD	TRIATDRAFT_219595	EHK45823	MAETVSSNIHVDYVSLKDNARAHIGNVVHVHQAEDRCLPDLRNTDPRDDKARIEAIKGGLLEDSYRWILQ HGDFQQWLNDKHSRLLWIRGDPGKGKTMLLCGIVNELNKTNAQLSYFFCQASDERINSATAVLRGLVYLI VNQQPSLLSHVQERYKHVGDALFKDVNAWSALSEIFLNILKDMDTSLQQTYIAIDALDECVTDLPKLLDF IAIKSAVFSHVKWIVSSRNWPDIQEHLAITQKTSLCLELNEDSISAAVSTYIKHRVEWLAQKKRYSETTK DAVRQHLSSNSNDTFLWVALVCQNLEKTSLKNTIQQLDEFPPGLDSLYKRMMQQIHNLEDASHVKFCCQI LATVLHVYRPITIAELGLLIKCSDAELVHKAIGFCGSFLAVRDS…
Trichoderma virens	Gv29-8	TRIVIDRAFT_28501; Tv_HET-S	EHK23053	MAEIFGIATGALSVAALFNNCVDTFEYIQLGRHFGEDYQRCQLKLDIAETRLGRWGEAVGVNDDERFASA SPIDKAVKDAQRILEDIADCFEAAQKKSRRYAGRADKQELEVYSNSDMNTVFQRLHNRYRDIARRRQKST SIVKKAAWALYDGKSLNKIIDQISSWVDELEKLFPVEATHQKLVEMEIDEVNDELSLKTLNDAARGIDPA LEDAVESKVDAIEGKNSARNVTTEDKVRFHVGNVVSEGVLQHEILTNDQTINSVETVSAKNESRVQIGNV YGGKGVWDN	TRIVIDRAFT_149469	EHK23055	MVSKVSNAVGDLRIEGHGRAHVGNIIYNYPAVVEKAENDIEDRCLADLRVTDPRDDKKRIELTKGGLLKG SYRWILENDDFKRWYDDENSPLLWIKGDPGKGKTMLLCGIIDELSASTKLTDQRGGALLSFFFCQATDKR INNSISVLRGLIYLLVKQEPLLKAHVRRRHNDAGKALFEDVNAWIALSDILTDILQDPSLPNTFLIIDAL DECTDGLSPLLNFIARTSAVSSHVKWLVSSRNWPSIEEHLEAAPQKLRLCLELNEKSISTAVSTYIRFKV EQLTQEKKYDSKLRKAVLWYLSSNADNTFLWVSLVCQQLANTPKRRIRENLTATSFPPGLDSLYQRMVDQ ILRWSDADLCKRTLAVILAVYRPITVDELASFVDVDNDAFDIII…
Fusarium pseudograminearum	CS3096	Fp_CS3096-1_HET-S	EKJ79122	MAEIFGIVSGALSVAAIFNNCVETFEYIQLGRRFGEDFQRYQLKLDLAKTRLGRWGEAISINNEPRFSCT TSDDKEVNIAREILEDIASCFEGAQKKSSRYADRADQQELEVFGESNMNPMFRRLHKHSKDIARQRQKTT SIIKKTKWALYDAKSLERTIDQICSWIDELEKLFPAESAQRQLVEREIQMIDDKSSLEALEDAASGVDPV MEDAVQRKLNMIEGHNSAEFVNLEGSAKFLVGNVFSEKFLQRDTLLNDRTKNSMRTVSATNQSRLQVGNV YGARGIWED	FPSE_00722	EKJ79121	MSANSAHTVNASDSSRVHIGNNNYLHQDTKDRDCIGALYETDPLRDKQQIIDTKGGLLPGASDWILTNDN FTRWRDGEECFLWIKGDAGKGKTMLICAIIESLARNNHNHLSYFFCQAGVPTAHNATSVLRGLIYGLVRY HPLGATALSYVRKEFDLIGDKMFEGTNLWQTVRSILFAILKDPLMNQTVFVIDALDECEGNQTELLKFLV ETNSQLGIKWLVSSRKDPAIENKLRGIVNSEKGLTIDLESNEHLTSGAVKNLIEARLTDMLWWDTCGDDL RDTIKHKLKQKSGNTFLWVAMVCQELNDCTATQALGTLEQFPQGLDEMYKRMMDKIAASKSASQCKEILA VVSASYRPLNLKELAVAVNSLSEFQNNTAALTQTVLSCCSFLTL…
Fusarium pseudograminearum	CS3096	Fp_CS3096-2_HET-S	EKJ74396	MAEVFGAVAGAISIAALFNNCIDCFDYIQIARHFGDDFSKYQLRLDVAKCRLSRWGAAVNVNDDPRFCNN ASKDQTTTLAETLLGEIVARFESAQKSSLLYKTVSRDPELEICSEADLGAVPQRLHTHFRTLTMQRQNRV GLTKKAYWAIYDKNKMGRLIDDIFDFINDLEKVFPATPQATSRLVEMDIEEVNDQQGLKMIQGAAKDLDP ILADTTESKLQEITGQNTAGYISGKGRTNIGHTFVNDSFVQSKGFCDNTFNHVDEINLDETARVNIGNTY GGKGFWD	FPSE_05466	EKJ74395	MGINISNIVESLDADGSSKVQVGNNTTYIYNSERDQDEKKKLLQALRSTDPRHDKTNIEQTNNDLLKEAY IWILENPEFLAWRQGTGECRLLWIRGDPGKGKTMLLCGIIDELRPSTRLGNEDSPISLSFFFCQATNSEL NSSTAVLRGLIYLLVDQQPHLLCHLQANIHWDSRVAIETLFRTIVADTALGETYMIVDALDECLEDLEFL LRIICDTVSRIKWIVSSRNRREVAEGLAKSSSKLAISLELNQASVSQAVRHFINHRTDILTKKKELTKNE EQDIKMHLTENAHGTFLWVGLVCQRLQRCPAWEIIDQLSQIPQDLKELYARMMHQIRNSGSCEIYIKLLA VISTVFRPLNLSELKAMARLNLDDKRLLDFIGECGSFLTTRGTT…
Grosmannia clavigera	kw1407	EFX05012; Gc_HET-S	EFX05012	MAEVLAVMSGAVTVASLFSSCVDCLGYVQLGRHFARDYHVCRLQLDVAEMRMVRWKEVVNLDKDSRSFES DNRETQTIKTLLTEMEGVLTTVKRKAERYKRTASVADLKTCEDDKDMAAVPKKVHQRLRRVIGRRQESNL FVQKAAWALYDREQFKRMIAEVLELLDELEKVLQVEEACRQRAEAQISEVGDVASLQVLQEAARGTDPLL LDVVCRKGEALGSHNFARDIKAADQADVQVGDQFSQTVLMGGTGGGPAFHGANNTVHGLDAKGSAKVQIG SRFG
Arthroderma otae	CBS 113480	MCYG_08174; Ao_HET-S	EEQ35355	MAEPFGIAAGTVGVAAAFTACIDCFEYVQFGRNFGRDFQTDLLALNCAKLRLSRWGEAVKIYDDPNLGKR DASLAEIQVAKDTFYQILVLFSNTQKISEKHKMKARDREDLSVFAPCDIDPTVTALADNMRALVIRRQKG SSVLKTASWALYHRSEFKRLIEDIVSLISNLEKIFPEPQLQLIADEEAAQVHDKSSLKLLETAARDVDPL LETATKKGHKYSNFVVKGKAHTGDAFHGDWHGNANGASHIYDGVEVGENGKVLVGNKYGGKDFWDD
Fusarium oxysporum	Fo5176	FOXB_15333; Fo_Fo5176-1_HET-S	EGU74155	MAEIFGTVAGALSVAALFNNCVDCFEYIQLGRHFGRDFERCQLKLDIAKTRLSRWGEAVTIHEDPRFATN EPDDRDGRQAKAILEEIGLLFQTVQKSSKRYEINASEDDLVRFEDKDMQPMVQRLHSRLGLVARQRQKRT GLLKKAAWALYDSKNFGKLVDQVVEFVDDLEKLFPVDTTCRRLVELEIEEVDDEPSLLALQGAAAGTDSV LSEAVARKTEWIAVRIYAKDIKSEEMARVRVGNEWSEAALGRGTAIADQTVSRVDSVAARGKSAVHIGHQ YGGRGIFD	FOXB_15334	EGU74156	MDQPDRQQLDIATNNEDNMGTMNSLGHATVGDNGRLQVGNNYTTNNYNYTEPSRNKCITDLRLTDPRHDK TRIEQTKGGLLKDSYRWILDHEDFRRWRDDDDSRLLWIKGDAGKGKTMLLCGIINELEKDTANLVCYFFC QGTDSRINNATAVLRGLIYLLIDQQPSLVPHVRKRYDQAGKGLFEDVNAWWALSDILTNILQDPNLTSTF LIIDALDECETGLPMLLDLIVQHSSSARVKWLVSSRNKSEIEQKFRVDTSRARLSLELKHNADDQGLQDE LCAVIQQKANQTFLWVSLVIKQLNEMESWEVLQTVDKIPSGLKEVYGRMARSIQQLKPGYLELCRPLLST VCTAYRPLSLHELGILSGLPIEISRKPQSVRRIVTMCGSFLTMR…
Fusarium oxysporum	Fo5176	FOXB_02607; Fo_Fo5176-2_HET-S	EGU86897	MAEIFGTVAGAISIAGLFNNCVDCFNYVQIARHFGQDFSRYQLRLDVAKSRLARWGASIDINNNRRFSLI EPADPTVISAQDILQEILARFETARKISRRYETRTEEQGLRIYTEADLGPVSHRLHGRFDGITKQRYKSL GLMKKTCWALYDKSYMGRMIDDIIASIEDLENVFPSTPQLTSQLVQMEIEEINDEQELELIHDVTEGVDP VLSDASKNKSLEIAGKNSAGRINGPGMVNIGNSFLTESFPNSQGVRVDTVNHVDEINTAEPSRVHIGNTW GGKGFWD	FOXB_02606	EGU86896	MENPSSTAVQSLNASGSSRVHVGNSYNITHHHRSGSGQDGAKKYLDALRSTNPRDDKARIEQTNGGLLKD SYVWVLDSPEFITWRDESESGRLLWIRGDPGKGKTMLLSGLINELQPSTRLESPQNRNTISYFFCQATNS GLNNYAAILKGLIYLLAIQHPALVAHLDDRNGHDKNGHDKDHWNSKVSLEGTFRKMVGDSALGEIYLLVD ALDECVEDLPLLLALISSTSSRAKWIVTSRNRCEIGELFGETSSKLALSLELHETSVSEAVNNYISYRTR QLADRKKLKKSIVQKIHGYLSEHAHGTFLWVALVCQRLERCRAWEIPNQLLEFPQGLNQLYAQMMDQIRK SDSSDLYIRVLALASTVFRPLTFSELITMENLNMDEETLPDLIV…
Fusarium oxysporum	f. sp. cubense race 4	FOC4_g10000207; Fo_CR4-1_HET-S	EMT74562	MAEVFGTVSGALSVAALFNNCVDCFEYIQLGRHFGRDFERCQLKLDIAKIRLSRWGKAVAINDDPRFATN TPDDRDSRQVQAILEEIELLFQTVQKSSKRYEIDARKDDLVRFEDKDMQPVVRELHSRLGVVARQRQKRT GLLAKAAWALYDGKNFDRLVEQITGFVDDLEKLFPVETTRRGLVELEIEEVDDEPSLMALQDAAAGTDSV LSEAVTEKIEGIAGRNYAKDINSEGMARVRIGNEWSETAFTRGTGIADRTVNLADSVAAKGTSAVHIGNQ YGGRGIFN
Fusarium oxysporum	f. sp. cubense race 4	FOC4_g10000206; Fo_CR4-2_HET-S	EMT74561	MAEVFDIVTGAIGLAGLFQQCVECFEYIQLGRHFAQDFGRCRLKLDITKRRLNRWGEAVNINENPRFTDT ESEEVREILEEIAKLFKTIQRSSKRYESKTPKEDLECLSDENLQPVFLGLHARWAKIGRPKQTEVSLVKK AAWALYDVKNFEKLIGEASGFVDELEKLFPAEEGQRYRLVQMEIEDISDEESLTVLQQTAVETDSLLADA IKEKVKVIAVRNYASEIKGDEDAKVRLGNDWSANALSAAIGLEDRTHNEADSVTAKGSSTVHIGNIYGG
Fusarium oxysporum	f. sp. cubense race 4	FOC4_g10008934; Fo_CR4-3_HET-S	EMT70475	MAEIFGVAAGALSTAGLFNNCVDCFNYIQIARQFRQDFSRYRLRLDVAKCRLARWGAAIDINNDPRFSHS ESTDRTVAIAQSILQEIVARFETVQKISSRYARDIEQSSMEVYTEADLGPVPRRLHNNFRALTIKRYTSV GLLKKTSWALYHKKRMESLIDDIIASIEDLETTLPASPGAVSRLVEIEIEEVNDEQELRMVQDVAEGLDP ILYDLSKEKLQEITGKNSAGRISGSGAVNIGNTFVKESFLQSKGFKDHTTNYVNEVDTAETGRVNIGNTY GGKGFWD	FOC4_g10008933	EMT70474	MLMSGIINELQPTTRLESPENCISLSYFFCQATNSGLDNYTSILQGLVYLLVTQQPSLVSHLKDRHGPNT NHWNSRITLEKVFRSILADAAIREIYLLVDALDECLEDLPSLLMLISSTCSHAKWIVSSRNRHEIKEFLE PSPSRISVSLELNESSVSKAVESYISYRTGILVDRKKLKPQVERQIHDHLSENAEGTFLWVALVCQQLER CRPWEIGTTLRRFPKGLNELYARMMNQISMSDSYELYIRLLAIASTVFRPITFSEIMAIEDLNLEEELLP IAIAECGSFLTTKKKTILFIHQSAKDFLIKESSILLFPSGLNKHHRDLFESCVTALQCLHKDMYRLVYPG VSLQEAFKNRPDPDPLDHLKYACSFWNDHLKEAHRLHTEDGRQC…
Fusarium oxysporum	f. sp. cubense race 4	FOC4_g10003945; Fo_CR4-4_HET-S	EMT72093	MAEIFGTVAGAISIAGLFNNCVDCFNYVQIARHFGQDFSRYQLRLDVAKSRLARWGASIDINNNRRFSLI EPADPTVISAQDILREIVARFETARKISRRYETRTEEQGLRIYTEADLGPVSHRLHSRFDGITKQRYKSL GLMKKTCWALYDKSYMGRMIDDIIASIEDLEKVFPSTPQLTSQLVQMEIEEINDEQELELIHDVTEGVDP VLSDASKNKSLEIAGKNSAGRITGPGRVKIGNSFLTESFPNSQRVRVDTVNHVDEINTAEPSRVHIGNTW GGKGFWD	FOC4_g10003944	EMT72092	MENPSSTAVQSLNASGSSRVHVGNSYNITHHHRSGSGQDGAKKYLDALRSTNPRDDKARIEQTNGGLLKD SYVWVLDSPEFITWRDESESGRLLWIRGDPGKGKTMLLSGLINELQPSTRLESPKNRNTISYFFCQATNS GLNNYVAILKGLIYLLAIQHPALVAHLDDKNGHDKDHWNSKVSLEGTFRKMVGDLALGEIYLLVDALDEC VEDLPLLLALISSTSSRAKWIVTSRNRCEIGELFGETSSKLALSLELHETSVSEAVNNYITYRTRQLADR KKLKKSIVQKIHGYLSEHAHGTFLWVALVCQRLERCRAWEIPNQLLEFPQGLNQLYAQMMDQMRKSDSSD LYIRVLALASTVFRPLTFSELITMENLNMDEETLPDLIVECGSF…
Fusarium oxysporum	f. sp. cubense race 1	FOC1_g10004175; Fo_CR1_HET-S	ENH70189	MAELFGTVAGAISIAGLFNNCVDCFNYVQIARHFGQDFSRYQLRLDVAKSRLARWGVSIDINNNRRFSLI EPADPTVISAQDILQEIVARFETARKISRRYETRTKEQGLRIYTEADLGPVSHRLHSRFDGITKQRYKSL GLMKKTCWALYDKSYMGRMIDDIIASIEDLEKVFPSTPQLTSQLVQMEIEEINDEQELELIHDVTEGVDP VLSDASKNKSLEIAGKNSAGRITGPGMVNIGNSFLTESFPNSQGVRVDTVNHVDEINTAEPSRVHIGNTW GGKGFWD	FOC1_g10004174	ENH70188	MENPSSSSVQSLNASGSSRVHVGNSYNITHHHRKGSEQDSVKKYLDALRSTDPRDDKARIEQTNGGLLKD SYVWILESPEFITWRDESEAGRLLWIRGDPGKGKTMLLSGLINELQPLTKLGDAQSSNTISYFFCQATNS DDKHDKDHWNSKVSLERTFRKMVDDTTPGEIYLLIDALDECFEDLPLLLALISSMSSRAKWIVTSRNRCE IEELFGQTSSKVALSLELHEDSVSEAVNSYISYRTRQLADRKKLKKSTAEKIHDHLSQNAHGTFLWVALV CQRLERCRAWEIPSQLVQFPQGLNQLYAQMMDRIRESDSCDLYMSVLAVATTVFRPLTFAELIAMESLNI DEETFPDLIVECGSFLTTKGNTVVFVHKSAKDFLLKESSHLLFR…
Fusarium oxysporum	f. sp. melonis	Fo_mel_HET-S	EXK35826	MAEIFGTVAGAISIAGLFNNCVDCFNYVQIARHFGQDFSRYQLRLDVAKSRLARWGASIDINNNR RFSLIEPADQTVISAQDILQEIVARFETARKISRRYETRTKEQGLRIYTEADLGPVSHRL HSRFDGITKQRYKSLGLMKKTCWALYDKSYMGRMIDDIIASIEDLEKVFPSTPQLTSQLV QMEIEEINDEQELELIHDVTEGVDPVLSDASKNKSLEIAGKNSAGRITGPGRVNIGNSFL TESFPNSQGVRVDTVNHVDEINTAEPSRVHIGNTWGGKGFWD	FOMG_09028	EXK35827	MENPSSSSVQSLNASGSSRVHVGNSYNITHHHRKGSEQDSVKKYLDALRSTDPRDDKARIEQTNGGLLKD SYVWILESPEFITWRDESEAGRLLWIRGDPGKGKTMLLSGLINELQPLTKLGGAQSSNTISYFFCQATNS GLNNYTAILKGLIYLLAIQHPTVVPHLDDKHDKDHWNSKVSLERTFRKMVDDTTPGEIYLLIDALDECVK DLPLLLALISSMSSRAKWIVTSRNRCEIEELFRQTSSKVALSLELHEDSVSEAVNSYISYRTRQLAERKK LKKSTSQQIHDHLSQRAHGTFLWVALVCQRLERCRAWEIPDQLSQFPQGLNQLYAKMMGQIHKSDSCDLY IRILAVASTVFRPLTFAELIAMENLQIDEEILPDLIVECGSFLT…
Fusarium oxysporum	f. sp. vasinfectum	Fo_vas-1_HET-S	EXM20799	MAEIFGTVAGAISIAGLFNNCVDCFNYVQIARHFGQDFSRYQLRLDVAKSRLARWGASIDINNNRRFSLIEPADPTVI SAQDILQEIVARFETARKISRRYETRTKEQGLRIYTEADLGPVSHRLHSRFDGITKQRYK SLGLMKKTCWALYDKSYMGRMIDDIIASIEDLESVFPSTPQLTSQLVQMEIEEINDEQEL ELIHDVTEGVDPVLSDAFKNKSLEIAGKNSAGRINGPGMVNIGNSFLTESFPNSQGVRVD TVNHVDEINTAEPSRVHIGNTWGGKGFWD	FOTG_11187	EXM20798	MENPSSSSVQSLNASGSSRVHVGNSYNITHHHRKGSEQDGAKKYLDTLRSTDPRDDKARIEQTNGGLLKD SYVWILESPEFITWRDESEAGRLLWIRGDPGKGKTMLLSGLINELQPLTRLDGAQNSNTISYFFCQATNS GLNNYTAILKGLIYLLAIQHPTVVSHLDDKHDKDHWNSKVSLERTFRKMVDNITPGEIYLLVDALDECVK DLPLLLALISSMSSRAKWIVTSRNRCEIEELFGQTSSKVALSLELHEDFVSEAVNNYISYRTRQLADRKK LNKSTAEKIHDHLSQNAHGTFLWVALVCQRLERCRAWEIPTQLVQFPQGLNQLYAQMMNQIRESDSCDLY MSVLAVATTVFRPLTFAELIAMESLNIDEETLPGLIVECGSFLT…
Fusarium oxysporum	f. sp. vasinfectum	Fo_vas-2_HET-S	EXM20379	MAEIFGVAAGALSTAGLFNNCVDCFNYIQIARQFREDFPQYRLRLDVAKCRLARWGAA IDINNDPRFSHSESTDRTVALAQSILQEIVARFETVQKISSRYARDIEQSSMEVCTEADL GPVPRRLHNNFPALTIKRYNSVGLLKKTSWALYHKKHMGSLIDDIIASIEDLETTLPASP GAVSRLVEIEIEEVNDEQEFRMVQDVAEGLDPILYDLSKEKLQEITGKNSAGRISGSGAV NIGNTFVKESFLQSKGFKDHTTNYVNEVDTAETGRVNIVNTYGGKGFWD	FOTG_11744	EXM20378	MENKPSISVQSLTAAESSRVHVGNNYSITNYFGQDEINKYLDALRSTDPREDKERIEQTNGGLLKDSYAW IVKNPDFVSWRDDQNTRLLWIRGDPGKGKTMLMSGIINELQPTTRLESPENCISLSYFFCQATNSGLDNY TSILQGLVYLLVTQQPSLVSHLKDRHGPNTNHWNSRITLEKVFRSILADAAIREIYLLVDALDECLEDLP SLLMLISSTCSHAKWIVSSRNRHEIKEFLEPSPSRISVSLELNESSVSKAVESYISYRTGILVDRKKLKP QVERQIHDHLSENAEGTFLWVALVCQQLERCRPWEIGTTLRRFPKGLNELYARMMNQISMSDSYELYIRL LAIASTVFRPITFSEIMAIEDLNLEEELLPTAIAECGSFLTTKK…
Fusarium oxysporum	MN25	Fo_MN25_HET-S	EWZ85341	MAEFFGTVAGAISIAGLFNNCVDCFDYVQIARHFGQDFSRYQLRLDVAKSRLARWGAS IDINNNRRFSLIEPADPTVISAQDILQEIVARFETARKISRRYETRTEEQGLRIYTEADL GPVSHRLHSRFNGITKQRYKSLGLMKKTCWALYDKSYMGRMIDDIIASIEDLEKVFPSTP QLTSQLVQMEIDEINDEQELELIHDVTEGVDPVLSDASKNKSLEIAGKNSAGRINGPGMV YIGNSFLTESFPNSQGVRVDTVNHVDEINTAEPSRVHIGNTWGGKGFWD	FOWG_11842	EWZ85340	MENPSSSSVQSLNASGSSRVHVGNSYNITHHHRKGSEQDSVKKYLDALRSTDPRDDKARIEQTNGGLLKD SYVWILESPEFNTWRDESEAGRLLWIRGDPGKGKTMLLSGLINELQPLTRLDGAQNSNTISYFFCQATNS GLNNYTAILKGLIYLLAIQHPTVVSHLDDKHDKDHWNSKVSLERTFRKMVDNITPGEIYLLVDALDECVK DLPLLLALISSMSSRAKWIVTSRNRCEIEELFGQTSSKVALSLELHEDSVSEAVNSYISYRTRQLADRKK LKKSTAEKIHDHLSQNAHGTFLWVALVCQRLERCRAWEIPSQLVQFPQGLNQLYAQMMDQIRESDSCDLY MSVLAVATTVFRPLTFAELIAMESLNIDEETFRDLIVECGSFLT…
Fusarium oxysporum	FOSC 3-a	Fo_FOSC3_HET-S	EWY82911	MAELFGTVAGAISIAGLFNNCVDCFNYVQIARHFGQDFSRYQLRLDVAKSRLARWGASIDINNNRRFSLIEPADPTVISAQDILQEIVARFE TARKISRRYETRTEEQGLRIYTEADLGPVSHRLHSRFDGISKQRYKSLGLMKKTCWALYD KSYMGRMIDDIIASIEDLEKVFPSTPQLTSQLVQMEIEEINDEQELELIHDVTEGVDPVL SDASKNKSLEIAGKNSAGRITGPGRVKIGNSFLTESFPNSQRVRVDTVNHVDEINTAEPS RVHIGNTWGGKGFWD	FOYG_14993	EWY82909	MENPSSSSVQSLNASGSSRVHVGNSYNITHHHRKGSEQDSVKKYLDALRSTDPRDDKARIEQTNGGLLKD SYVWILESPEFITWRDESEAGRLLWIRGDPGKGKTMLLSGLINELQPLTKLGGAQSSNTISYFFCQATNS GLNNYTAILKGLIYLLAIQHPTIVPHLDDKHDKDHWNSKVSLERTFRKMVDDTTPGEIYLLIDALDECVK DLPLLLALVSSMSSRAKWIVTSRNRCEIEELFGQTSSKVALSLELHEDSVSEAVNSYISYRTRQLADRKK LKKSTAEKIHDHLSQNAHGTFLWVALVCQRLERCRAWEIPNQLVQFPQGLNQLYAQMMDQVRESDSCDLY MSVLAIATTVFRPLTFAELIAMESLDIDEETLPDLIVECGSFLT…
Fusarium oxysporum	HDV247	Fo_HDV247-1_HET-S	EXA35069	MAELFGTVAGAISIAGLFNNCVDCFNYVQIARHFGQDFSRYQLRLDVAKSRLARWGAS IDINNNRRFSLIEPADPTVISAQDILQEIVARFETARKISRRYETRTKEQGLRIYTEADL GPVSHRLHSRFDGITKQRYKSLGLMKKTCWALYDKSYMGRMIDDIIASIEDLESVFPSTP QLTSQLVQMEIEEINDEQQLELIHDVTEGVDPVLSDASKNKSLEIAGKNSAGRITGPGMV NIGNSFLTESFPNSQGVRVDTVNHVDEINTAEPSRVHIGNTWGGKGLWD	FOVG_13840	EXA35068	MENPSSSSVQSLNASGSSRVHVGNSYNITHHHRKGSEQDSVKKYLDALRSTDPRDDKARIEQTNGGLLKD SYVWILESPEFIAWRDESEAGRLLWIRGDPGKGKTMLLSGLINELQPLTRLGGAQSSNTISYFICQATNS GLNNYTAILKGLIYLLAIQHPTVVPHLDDKHDKDHWNSKVSLERTFRKMVDDTTPGEIYLLIDALDECVK DLPLLLALISSMSSRAKWIVTSRNRCEIEELFGQTSSKVALSLELHEDSVSEAVNNYISYRTRQLADRKK LKKSTAEKIHDHLSQNAHGTFLWVALVCQRLERCRAWEIPNQLVQFPQGLNQLYAQMMDQIRESDSCDLY MSVLAVATTVFRPLTFAELIAMESLNIDEETFRDLVVECGSFLT…
Fusarium oxysporum	HDV247	Fo_HDV247-2_HET-S	EXA28450	MAEIFGIATGALSVAALFNNCVNTFEYIQLSRHFGEDYQRCQLRLDIAETRLGRWGEAVGINNDVRFASATPTDKAVKGAQGILED IVDCFEAAQKKSRRYAGRADKQELVVYDNNDMNPIFQRLHKRSRDITHRRQKGTSIVKKA AWALYDGKSLEKIVDQITSWVDELEKLFPVETVHQKLVEIEIEEVGDELSLKTLQDAARG IDPTLEDAVRYKVDAIEGMNSAGNVKTEDLARFQLGNVYSEGALQREILIKDRTNNLVET VSAKDQSQVQIGTVYGGKGIWDN
Fusarium oxysporum	CL57	Fo_CL57-1_HET-S	EXL39651	MAEVFGIVTGAIGLAGLFQQCVECFEYIQLGRHFAPDFGRSRLKLDITKRRLNRWGEAVN INEKPRLTDTESEEVREILEEIAKLFKTIQRSSKRYESKTPKEDLECLSDENLQPVFRGL HARWAKIGRPKQTEVSLVNKAAWALYDAKNLEKLIREASGFVDELEKLFPAEEVQRRRLV QMEIEDISDEESLTVLQPTAAETDSLLADAIKEKVKVIAVRNYAREIKGDEDASVRLGND WSANALSAAIGLEDRTHNEADSVTAKGSSTVHIGNQYGGWGILN	FOCG_17739	EXL39652	MAQSTNRVQHVNAHDQSKVQIGDNYYNDSNHDRCIADLRLTDPRDDKERIQDTKGGLLRDSYSWVLNHDN FQRWRDDPQSQLLWIKGDPGKGKTMLLCGIIDELKKEPDIHLSYFFCQATEARLNNATAVLRGLIYLLVD QEPSLITHVRKKHDHAGRSLFEDSNAWYALRGILIAILKDPAPKSIIIIIDALDECVTGLPELLKFIIEQ SSLTSRVKWIVSSRNWQDIEEKLGRPKQKVKLQLELNQDSISKAVDTYIGCKVKELEDLKNYDKETRDAV QRHLVGNADGTFLWVALVCQELADPKVRKRHTLDTLKSFPPGLDALYKRMMEHISDSKDAGYCKEILAIA SVVYRPITLDELKALAESLEDIDPDELEDIIGSCGSFLTLRESV…
Fusarium oxysporum	CL57	Fo_CL57-2_HET-S	EXL51562	MAETVGIVTGAIGLAGLFQQCVECFEYIQLGRHFAQDFGRCRLKLDIAKRRLNRWGEAVNINENPRFIDTKPEEVQEILG EIAKLFETIQRSSKRYERKAPKEDLECLSDESLQPVFRGLHARWAKIVHPKQKETSFMKK ATWALYDAKNFEKLIKEASDFVDDLENLFPAEEVQRRRLVQMEIEDISDEESLTVLQQTA AGTDQLLADRVKEKLKVIAVRNYTREINGDENAKVWLGNDWSVDALSAATGLDDRTHNEA DSVSAKGSSAVHIGNRYGG	FOCG_09485	EXL51561	MLNTAQTINTKDNSEVQIGNRTNIYHTNDRCLADLRSTDPRDDEAHRA KRIEQTKGGLLEDSYCWILKNTDFQQWRNDEQSRLLWIKGDPGKGKTML LCGIINELTKETSNLLSYFFCQGTDSRINNATAVLRGLIYLLIVQQPSLISHVRKKYDHA GKGLFEDVNAWWALCEIFTKILQDPNLKNTTFLTIDALDECESDLTKLLDLIVQHSSSAR VKWLVSSRNKSDIEQKLKIDRPRVRLDLELKQNAECVSQAVDTYIRHGVSQLSSIQDDQG LQNELQEAMRQKANETFLWVSLVIKELEEVESWEVLQVVDEMPSDLKAVYGRMMKQIQQL KPGYAELCQHLLSTVCTAYRPLSLDELGILSGLPNEISQKPQSVKMIVTKCDSFLT…
Fusarium oxysporum	CL57	FOCG_13868	EXL45109	MAEIFGVVAGALSVAALFNNAVDCFEYIQLGRNFGTDYQTCQIKLDIARLRLSRWGDAVQINDDSRFTEI NPSNDQVRTAKNTLEKLLDLFGTAYTESSKFKLDAKKEELALFDPSTNTNQAIVALRNKMRDLARRRQKT TSLSKKISWALYKQKFFKRLLEDILELLDGLEAIFPQQEAYRQMAEMEIEEVGEGPSLQMLSEAAQKTDD LLREAASKRLEALGINRIYKAKVTETAKVKVGNEYISQAVPGWTINEIVDLEARGSSDVHVGNTYGTK	FOCG_13867	EXL45108	MASANRGGRTVNSAGHVEARDYSSVHVGNKYTKNIYNEPNHNRCIADLRLTDPRDDKTRIEETQGGLLKD SYKWILDHEDFRRWRDDRESRLLWIKGDAGKGKTMLLCGIVNELLQSRVALRLLGGVAKMMPCRFKESPL SLTHARHVSFFFCQGTDSRLNHATAVLRGLIYLLLCQVPSLISHIQQRYDHAGRRLFEDTNVFYTLSQVL ASMLRDRRAKGCYMIIDALDECKSDLPQLLDFIVQSTATSTQVRWIVSSRNRHEIEQQLHLNASRLSLEL NADHVTDAINTYIDYKVAHLVSLEGNKPLQNQVRDEMRRKADGTFLWVALVAKELQKVQSWDISSVLGEM RSGLTLLYERMMIHIQQLQPKDRKRCCLVLSMATVAYRPLQLCE…
Fusarium oxysporum	PHW815	Fo_PHW815-1_HET-S	EXK77195	MAELFGAVAGAISIAGLFNNCVDCFNYVQIARHFGQDFSRYQLRLDVAKSRLARWGASIDINNNRRFSLIEPADPTVISAQDILQEIVARFE TARKISRRYETRTEEQGLRIYTEADLGPVSHRLHSRFDGITKQRYKSLGLMKKTCWALYD KSYMGRMIDDIIASIEDLENVFPSTPQLTSQLVQMEIEEINDEQELELIHDVTEGVDPVL SDASKNKSLEIAGKNSAGRITGPGRVNIGNSFLTESFANSQRVRVDTVNHVDEINTAEPS RVYIGNTWGGKGFWD	FOQG_18093	EXK77196	MENPSSSSVQSLNASGSSRVHVGNSYNITHHHRKGSEQDSVKKHLDALRSTDPRDDKARIEQTNGGLLKD SYVWILESPEFITWRDESEAGRLLWIRGDPGKGKTMLLSGLINELQPLTRLGGAQSSNTISYFFCQATNS GLNNYTAILKGLIYLLAIQHPTVVPHLDDKHDKDHWNSKVSLERTFRKMVDDTTPGEIYLLIDALDECVK DLPLLLALISSMSSRAKWIVTSRNRCEIEELFGQTSSKVALSLELHEDSVSEAVNSYVSYRTRQLADRKK LKKSTAEKIHDHLSQNAHGTFLWVALVCQRLERCRAWEIPSQLVQFPQGLNQLYAQMMDQIRESDSCDLY MSVLAVATTVFRPLTFAELIAMESLDIDEETIPDLIVECGSFLT…
Fusarium oxysporum	PHW815	Fo_PHW815-2_HET-S	EXK76046	MAEIFGTVAGALSVAALFNNCVDCFEYIQLGRHFGRDFERCQLKLDIAKTRLSRWGEAVTIHEDPRFAT NEPDDRDGRQAKAILEEIGLLFQTVQKSSKRYEINASEDDLVRFEDKDMQPMVQRLHSRL GLVARQRQKRTGLLKKAAWALYDSKNFGKLVDQVVEFVDDLEKLFPVDTTCRRLVELEIE EVDDEPSLLALQGAAAGTDSVLSEAVARKTEWIAVRIYAKDIKSEEMARVRVGNEWSEAA LGRGTAIADQTVSRVDSVAARGKSAVHIGHQYGGRGIFD	FOQG_19193	EXK76045	MDQPDRQQLDIATNNEDNMGTMNSLGHATVGDNGRLQVGNNYTTNNYNYTEPSRNKCITDLRLTDPRHDK TRIEQTKGGLLKDSYRWILDHEDFRRWRDDDDSRLLWIKGDAGKGKTMLLCGIINELEKDTANLVCYFFC QGTDSRINNATAVLRGLIYLLIDQQPSLVPHVRKRYDQAGKGLFEDVNAWWALSDILINILQDPNLTSTF LIIDALDECETGLPMLLDLIVQHSSSARVKWLVSSRNKSEIEQKFRVDTSRARLSLELKHNAVCVSQAVD TYIRHSVSQMPSIQDDQGLQDELCAVIQQKANQTFLWVSLVIKQLNEMESWEVLQTVDKIPSGLKEVYGR MARSIQQLKPGYLELCRPLLSTVCTAYRPLSLHELGILSGLPIE…
Fusarium oxysporum	PHW808	Fo_PHW808-1_HET-S	EXL71261	MAEIFGTVAGAISIAGLFNNCVDCFNYVQIARHFGQDFSRYQLRLDVAKSRLARWGASIDINNNRRFSLIEPADPTVISAQDILQ EILARFETARKISRRYETRTEEQGLRIYTEADLGPVSHRLHGRFDGITKQRYKSLGLMKK TCWALYDKSYMGRMIDDIIASIEDLENVFPSTPQLTSQLVQMEIEEINDEQELELIHDVT EGVDPVLSDASKNKSLEIAGKNSAGRINGPGMVNIGNSFLTESFPNSQGVRVDTVNHVDE INTAEPSRVHIGNTWGGKGFWD	FOPG_12990	EXL71260	MENPSSTAVQSLNASGSSRVHVGNSYNITHHHRSGSGQDGAKKYLDALRSTNPRDDKARIEQTNGGLLKD SYVWVLDSPEFITWRDESESGRLLWIRGDPGKGKTMLLSGLINELQPSTRLESPQNRNTISYFFCQATNS GLNNYAAILKGLIYLLAIQHPALVAHLDDRNGHDKNGHDKDHWNSKVSLEGTFRKMVGDSALGEIYLLVD ALDECVEDLPLLLALISSTSSRAKWIVTSRNRCEIGELFGETSSKLALSLELHETSVSEAVNNYISYRTR QLADRKKLKKSIVQKIHGYLSEHAHGTFLWVALVCQRLERCRAWEIPNQLLEFPQGLNQLYAQMMDQIRK SDSSDLYIRVLALASTVFRPLTFSELITMENLNMDEETLPDLIV…
Fusarium oxysporum	PHW808	Fo_PHW808-2_HET-S	EXL64422	MAEIFGTVAGALSVAALFNNCVDCFGYIQLSRHFGRDFERCQLKLDIAKI RLGRWGEAVAINDDPRFATDAPNDRDSRQVQAILEEIELLFQTIQKSSKRYEIDARQDDL MRFEDQDMQPVVRGLHGRLGVIARQRQRRTALLKKTAWALYDGKNFDRLVEQITGFVDDL EKVFPVETTRRKLVELEIEEVDDEPSLMALQDAAAGNDSVLSEAVTKKIEGIAGRNFTKD IKSEEMARVRVGNEWSETTMARGTGIADRTANLADSVEAKGTSAVHIGNQYGGRGIFD
Fusarium oxysporum	PHW808	Fo_PHW808-3_HET-S	EXL65106	MAEIFGTVAGALSVAALFNNCVDCFEYIQLGRHFGRDFERCQLKLDIAKTRLSRWGE AVTIHEDPRFATNEPDDRDGRQAKAILEEIGLLFQTVQKSSKRYEINASEDDLVRFEDKD MQPMVQRLHSRLGLVARQRQKRTGLLKKAAWALYDSKNFGKLVDQVVEFVDDLEKLFPVD TTCRRLVELEIEEVDDEPSLLALQGAAAGTDSVLSEAVARKTEWIAVRIYAKDIKSEEMA RVRVGNEWSEAALGRGTAIADQTVSRVDSVAARGKSAVHIGHQYGGRGIFD	FOPG_18657	EXL65105	MDQPDRQQLDIATNNEDNMGTMNSLGHATVGDNGRLQVGNNYTTNNYNYTEPSRNKCITDLRLTDPRHDK TRIEQTKGGLLKDSYRWILDHEDFRRWRDDDDSRLLWIKGDAGKGKTMLLCGIINELEKDTANLVCYFFC QGTDSRINNATAVLRGLIYLLIDQQPSLVPHVRKRYDQAGKGLFEDVNAWWALSDILTNILQDPNLTSTF LIIDALDECETGLPMLLDLIVQHSSSARVKWLVSSRNKSEIEQKFRVDTSRARLSLELKHNAVCVSQAVD TYIRHSVSQMPSIQDDQGLQDELCAVIQQKANQTFLWVSLVIKQLNEMESWEVLQTVDKIPSGLKEVYGR MARSIQQLKPGYLELCRPLLSTVCTAYRPLSLHELGILSGLPIE…
Cenococcum geophilum	1.58	Cg_HET-S	646327	MAEAFGVVAGALSVASLFNNAVDCFEYIQLGRNFGTDYQTCQIRLD IARLRLSRWGPAVDIDHNPDFAVIDPSTDEARTAKRTLEQLLKLFRDAHTQSYDFKSGAR EEDLAVFDPRTNTNQGIMALRTTIQALTRKRQKSTGLSKKISWALYKQKYFSRLIDDIQE LLDGLEKIFPVQETYKRLVEDEVGEVQDETSLRMLLEASLKTDELLRAAAVGKLERLGSG NSIGKAKLSESAKVKVGNEYVSQAVPSGTRDGTTMNKIGDLEAIGQSKVHVGDSYGGRGF FFD	Cenge3|690488	690488	MVSSVETLRAEGHSTVHVGDNVYTSNDQCLADLRSTDPSDDKTR IERTKGGLLKDAYRWILNHADFQRWRNDKESRLLWIRGDPGKGKTMLLIGIIEELEQQYK QPRDACLLSYFFCQGTDSRLNKATAVLRGLIYLLLTQEASLMSYIRKKYERAGKQLFEDV NAFDALSKIFTNMLQDPTLKGAYLIVDALDECETGLPQLLGLIAQSASTSPHVKWIVSSR NEAHIEARLSLNGAQMMLSLELNAEHVSRAVEMFVDFKVSQLASIKHDSMLQEEVRKQMH EKANGTFLWVAFVFQELEQVDSWDILQVLKEVPANLNPLYDRMMRQVQQLKRKDPEFCRF VLLTMTLAYRPLHLLELGTLSGLPGQISKNINSTAKIVVKCGSFLTIRD…
Symbiotaphrina kochii		Sk_HET-S	903518	MTEVFGVISGALSVAALFNNCVDCFEYVQLSRHFGQDYGRCQLKLDIERLRLSRWGESVK VNTEPSFAADAPDDRCSQEAQVILEEIQTLFQETERASKRYEIRMKKDDTTTSEAKDWER VTQGLHGRIETIARQRQKRASLLKKAAWGLYGRKNFETLVEQITGFIDDLEKLFPAEATR REIVEREIEGLNDEPSLLALKDAATGTDNDLNDAAQRKLEEITGKNYAKEIRSEEMARVL VGNVWTQTGVAHDVNFADQVSNTADSVAAKGRSAVQIGNQYGGRGIFDE	Symko1|977556	977556	MNSVTSLAADGQSKVHVGNVSTVNVNLAGINQSFDKISFLRDLFITDPFNDRQALKRKNGAPASDTCQWV LLADEFIRWTTSKSQILWLHGNPGQGKSTIAVYITERLNEALTSELMANSDPIVAYFFCDSNYATRISAV SILRGLLWQIYDSDAGRCIPKYAENHYNQLKAKSFQDFDLLWTILMETVRENTSNYFYLIIDGLDECDEE SIKELLGQIRLTFDEKDRPSNIGFLILSRPYTHVGDHLNLFLNRSLASFPQLGQDVRRYIDCELDKLSRI KRYSESVKMRIKTILAMKAENTFLWIGLTIRELRRIPSIDALKFLDGLPMELESYYTRIFDRLLDPKASE ATDVEKILELVVTSLRPLTLLELSNACNFDTDEDHETRIQYMRD…
Melanconium sp.	NRRL 54901	M_HET-S	193254	MAEIFGTVAGALSVAALFNNCVECFEYVQLGRRFGRDYERCQLKVRIAQTRLSRWGQAVA IYEDARFATASPNDTLAEEVHLILMQINMSIKSAQKLSKRYETRAKQEDLVLFHEEDMQP AFRRLCGRLESVVRRRQKETSLSKKAAWALYDGKDFDRLVEQLTGFVDDLEKIYPVKEAR QLVKMEIEEVDDASDLTAVSDAAARIDTVLAEAAAEKAEGIAVKNYARNVATREEARVRV GNEVDASVVGRGGITDQTTNTADEIDAQAKSRVHIGNKYGGRGIFDD	Melsp1|202990	202990	MDTVTNSAEVTAQGNSRVQIGNNYTTIQNHADSDRDSCLADLRLADPREEKARIEQTKGGLFRDAYQWIL YNDEFRRWRYGKHSRVLWIKGDPGKGKTMLLCGIVDELSSGSPPASRIEGNIGATSIVEKPRSPSAGHSV VLSYFFCQATDSRLNTAVAVLRGLIYLLVLQRPTLTAHLQERRRHGGRQIFEGHNAFFSMSQTLLDMLRD PIAGGVFMIVDALDECKTGLSQLLDLIVDTSVSHNVKWIVSSRKSHDIEQHLRLDNSRTRLSLELNAQQV AQAVRRYVDFKMSSLASLRDDTTLRSRVRNEIIGKSDDTFLWAALALQELERTHNWDMLHVLEQIPPGLD PLYDRMIKEIEQLEPRNKDVCQLILSAATLAYRPLYLPELGVVS…
Trichoderma harzianum		Th_HET-S	84934	MAEIFGIATGALSVAALFNNCVDTFEYIQLGRHFGEDYQRYQLKLDVAQTRLGRWGEAIG INSDIRFASAAPSDKAVKDALGILEDIADCFESAQKKSRRYAERADKKELMIHNNNDMNL IFQRLHSRSKDIARRRQKGISFVKKAAWALYDKKSLENIVNQISSWVDELEKLFPTEASY QKSIEIEIEEIHDELSLKALKDAARDIDPALEHAVERKVDSIEGKNSARDITMEDKARFH VGNVFSEGVLQHEILVKDQTKNSVETISAKSETRVQVGNVYGGKGIWDD
Apiospora montagnei	NRRL 25634	Am_HET-S	106420	MAEIFGAVAGALSVAALFSDCLDCFEYVQLGRHFGQDFERCRLKLDIAQTRLSRWGKAVA IHDDSRFASTSPIDAPMQQVQSVLEEIELLFRSIRKKSQRYELGKMPADLEVLQDSDMRP VARQLHQHLRETVLRRQKQTSLAKKAAWALYDGEQFDKMIEQIAGFVDDLEAIWPVETPR RQLVQVEIEEINDEPALEAIQDAATCVDSVLAEAAERKAAVIAGKNHASQVGAHEQARVR IGNEYAFAKNSSGLGGFADQTSNTADTVDARGMSRVHIGASYGGRGIFDD		manual annotation	MATRQENSAGGLRADGQAKVQIGNTQSYTVINNYQDSGSRLAESHLA ETDKGQVRANFLRRLHTVPYIDRKDRNPKRVEGTCEWFTAHDLFRNWRQEASAMLWVSAD PGCGKSVLAKYLVDEVLASSATRTTCYFFFKDDFDDQRTVESALCCILHQLFVQKPDLLL DKFLDEYREDGDQICSSFGDLWRILIEAADHHKEGEIICILDALDECVEQKRLAAGLTQL FIQGKGASKLNFLVTSRPIRDIRRGFQNLKDSQPTIHLSGDSIEEVDKIAQEINLVIDRR IEELSKIHHLSIDETQVLHQEITAISNRTYLWVHLMFPTLEQDVFLSKAEMRTRIHKLPR TVNEAYDRILRKSSDPDKARKVLQIIVAADRPLSLTEMAAALALRG…
Meliniomyces bicolor		Mb_HET-S		MADPFGISSGAIGIATSFTACVDCFGYIQFGRHFGRDFQTDQLA LGCARLRLARPDTTATEIRMAKDTILQILALFADTEEISKEYKLK AKAGEDLTLFTATNMDPLHMALENTIKQIAIKRQKGSRFLKLTSWALYHRTEFQQLIGSV VVLINNLENLFPAPQAQVTLVRQEAAEIGDKKFLQVIENVAKGVHSLLRTAAQEVLPGHK FLKIVVRGQAQTGNMYSSNWRGTATGASSQYDSVEVEKGGKALIGEILGDYGKGFWDD	Melbi2|628746	628746	MAFACQITSSQGNVSSTSHHEDPLKLLPFATNALFNSYDRQHEPICLPNTRVDLLQEIYN WSDGHDVRCIFWLNGLAGTGKSTIARTIARRYSERGHLGASFFFSRGVQDVSHAGRFFTS LAVQLSNQVPSLQHHISDAISKNKDIANQSLSDQWRQLIFHPLSKLNSNDSQRCYILIID ALDECDNEGHIRTILQLLAEARSLTTVRLRVFLTSRPEIPIRHGIFAIPQAEHQDFVLHG IDRTIVNHDIFLFLEYNLGTIGQEWTLGANWPGEEVLTQLVLYACGLFIWAETACRFIRE GRRFARKRLDTILKGSSSAITVPEKHLSEIYLAVLKHSISPDYSEEEKEDLYSMLKKHAR KCGSLTFTPFNLFIKADKSPNLQAFVHDAKRFT…
Ilyonectria sp.		Ily_HET-S		MADHWRIADRGCYLLNRKGVTCGVMGPNITALHVLDDLEAILARFSSIQKSSARDEANASNENKEFIETEDMDQQIQRLHGLLLEIVT RRRQNQTPSKKVTCTLLTLPRFMNLVLRVMGIVEDLEKDYSEQEAALQKLAEAEIEMLKD EPELLALQYAANGIDPVLFGIIVRRMNNVIGMNYAGNIERDGEAKVHVGDSWSINDLTLG CEISRQTVNMAGDVKAKGKSSVHIGNQYGWLAG
Amorphotheca resinae		Ar_HET-S	33010	MAEPFGIAASAVGIATAFTACVDCFKYIQIGRHFGRDFQTDLLTLDFARLRLSRWGEAVD IYNDPKLGRPDATPAEIQIAKDALHQILVLFANTKKISQNYKLNAKVGEDLSILTPEDVD PEVIALDNKLRELAIRPQKKRLSGVLKTASWALYHRSEHKELIQNITSLIDNIEAVFPAL QTRLKLVKRETAKIDDEQSLKLIESAAQDVDPLLQAAAKETLTGHHYSNVVIKGKAQTGD AFSSDWKGKAIGASHTYDGVEVENNGKALIGNKYGGKDFWDD	Amore1|96378	96378	MQTPDRGRGIPSKMGHNYSGICIEGGKSQLGDAYYNYFGGLMRDCNQDRTNSNPAKDSPL DRLPYAVEAPFNSFSRQHDGDDTTCLDNTRVDVLQEIYNWADGEDKRGIFWLNGLAGTGK WTIARTIARKYYEQKRLGASFFFSRGGGDVGHAGMFITTIAHQLADNVPPLRQYISQAIE DCSGIVSHALGDQWRRLILGPLSQLDGDSQYILVIDALDECDSDKNIQTILRLLAKDRTV RLRVFLTSRPETPIRYSFREIPQAEHQDFILHDISPKTVGHDISIFLEHNFKIIRDEREL GTSWPSQRKIDRLVQNAGGLFIWAATACMFIRKGFVVEEKLDMLLEGDNSTNTPENHLSK IYITVLKNSSRDYTEQDKQSLYRMLRVILGSIV…
Cochliobolus lunatus		Cl_HET-S	34207	MAEPFGIAAGAISITAAFAACVDCFDYIQYSRNFGRDYQTDLISLECARLRLTHWGEAVN IHEDPNLVRLNARASEVHVLQNALHQILVLFADTQKISNKYRLEKKGDDNLALLAPNDLE PTVLGLRNKMKELAVGRQKSATVLRTTSWALYHRSQLKDLVSGITSLLDSIEKIFPAPNK MSTPAKQEAAATRVPQELELVESAAPGVDNLLLAAAKEVPTGHRYLKVIIKGKAHMGDSY GNDWKGKGQGAPHVYEQIILEDNGNIQIGNKYGEKDFWDD	Coclu2|107239	107239	MAYPGEHSLGHRYGHVSISEGAKAHLGDNYHVRADDPLSHLPYARDAPFNAYSRQHEHGCLPGTRVDLLH EIYEWADGQDGRRIFWLSGLAGTGKSTIARTVARSYYDKQCLAASFFFSRGGGDVSHAAKFVTSIAVQLA QNVPALRQDICNAITERSDIVSLSLRDQWQQLVCRPLSKLSTPGSYVVVIDALDECDNDNNIRIILQLLV EARSHTTQLRVLLTSRRKVSIRYQFKQMADGAHKNFVLHDISQSIIDHDIGLFVQDSLHRIAQERCLKDG WPDVEVVPQLVRSASGLFIWAETACRFIQEGKGRAPKRLKKILEEDTATSAAPEKHLNELYTTVLQNSIQ NYTDEEKEEQSSAIRYVLGSIVVLFSPLSTKSLDELLSVPDGVR…
Oidiodendron maius		Om_HET-S		MAEPFGVVAGAIGIASAFTACVGCFEYVQFGRRFGRDFQTDQLALSCARLRLTRWGESVD IYNDPRLGKSNATVTEIQVAKDTLLQILVLFADTEAISKKYKLAAKAGDDLSVFSTGDMD PTLIALDNKMKGLAMKRQKRSRFLKLTSWALYHKSELTGLLEGIVSLIDSIEKLFPAAEA QTKLVRQEATEVGDKQSLQLLENVAKNVDNLLQITAGELRSGHQYLNVVVRGEAQTGDAY SNDWVGAGVGTSHEYKCIEVEKGGKALIGNKYGGKDFWDD
Togninia minima	UCRPA7	Tm_HET-S	EOO01594	MAEIFGTVAGSLSLAALLSNCVDCFEYIQLGRHFGHDFERCQLRLDVARVRLSRWGEATDMTTNSRSATQ TTGERSTEMAKMILEEIVRLFQSAYRTSKRYEINANQQDLIPFRDEDLGPIARTLHSRFTDLASRRQERT SIIKKTVWVLHDGKTLERFISQITDLIDDLYELFPIIDISTRLAEIEVGEINDGPTLEALLDAAEGIDPS LSDAASRKMDTIAGRNSAQEVRMEGSSRFQLGNQYSDKYQAGKVEIRERTINSAGTVMGRGEARIQIGNR FGGRGVLDD
Sphaerobolus stellatus		Ss-1_HET-S	31013	MAAFGIVSGAIGIATAYTACVDCFGYIQLGRHFGRDFETNKLILDSARLRLTRWGQAVHV YEDPKLGRPDASAEDVRLAGEILFQILVLFSNTEKISKEYQLVPETSQMGLVATELHRKI IDLATRRTKKGPRLLKLAEWALKDASQFKSLREDVLTLLDQLEKHFPPPPQEIKQLLKEE VDAVQSNMEQLQLLKDITEHVDSPLQNAVNETLKGHKYSGLDIKGKAQVGDAFRSSWTRG AIGHSHTYDTVTVGESGKVLLGNEYGGKGFWDD
Sphaerobolus stellatus		Ss-2_HET-S	229180	MAEAFGIVSGAIGIATAFTACVDCFGYIQLGRHFGRDFETNKLILDSARLRLTRWGQAVH VYDDPKLGRPGASVEDVRLAGEILFQILVLFSNTEKISKEYQLVPETTQMGPVATELRRK IIDLATRRTKKGPRLLKLAEWALKDASQFKSLREDVLTLLDQLEKHFPPPPQEIKQLLKE EVDAVQSNMEQLQLLKDITEHVDSPLQNAVNETLKGHKYSGLDIKGKAQVGDAFRSSWTR GAIGHLHTYDTVIVGESGKVLLGNEYGGKGFWDD
Fusarium fujikuroi	IMI 58289	FFUJ_12826; Ff_HET-S	CCT72929	MAEIFGTVAGAISIAGLFNNCVDCFNYIQIAKHFGQDFSRYQLRLDVAKCRLARWGASIDINSDQRFSVI ESSDPTIALAQGILEEIVDRFGAAYKVSRRYKATTEEQGLDICTEADLSAVPQRVHTRFDVFTKQRYKSL GLMKKTGWALYDKNYMGRMIDDIIASIDDLEKVFPSTPQVTHQLVEMEIEEVNDEQELKLINDVAEGLDP VLSKASKDKIGEIAGRNTAGKITGPGSVNIGNSFVTGSFSNSQGTRVSTVNHVNEVNTTEPSRVNIGNTW GGKGFWD	FFUJ_12825	CCT72928	MENPTASTVQSLNASGSSRVHVGNSYNITHNHGRGSEDDGAKKYLDALRSTDPRDDKARIEQTNGGLLKD SYVWILESPEFITWRDERKTGRLLWIRGDPGKGKTMLLCGLVNELQPLTRLDGSDNNKTISYFFCQATNS GLNNYAAILKGLIYLLVIQHPTAVYHLFDKKDEDHWNYKISLEGIFRKILDDPSLGEIYLLVDALDECVE DLPLLLALISSTSSRAKWIATSRNRCEIEELFGETSAKLALSLELHEESVSQAVNTYINYRTRHLAKRKK LKKSTLQQVHDYLSQHAHGTFLWVALVCQRLERCRSWEIPNQLSQFPQGLNELYAKMIHQIHKSENGDLY IRILAIASTVFRPLTFSELIAIENLNVDEETLPDLIVECGSFLT…
Anthostoma avocetta	NRRL 3190	Aa_HET-S	480847	MEAFGTVAGALSVAALFNNCVNCFEYIQLGRHFGRDYERCQLKLDIAKTRLSRWGQAVAINMDPRFATDE PQGTSFQQVQAILEEIEQLFETLQKASKRYAIGAKQEDLELLQIQDMQPVAQTLHSRLNTIVSQRQKRTN FLKKAAWALYDGKNFDKLVEQMTGFVDDLEKLFPVEGARRTIAETEIEEINEDEPSLKALQSAAADTDSV LSKVIAERLEICGGQNYAKNIQSKEKARVRVGNEWTGAALSSHSAGLAGQTRNGADSVAARGSSAVHIGN SYGGRGIFDG	Antav1|402636	402636	MSNRGNSNFLINHQNIEGHARVQNGHHYHLYPPSERISRDELSEHRFSAVKKTLQFERINTRRQNIRVAS LDTCRWFLQTREYLKWIDPNERASHFGFLCVKGKPGAGKSTLLKFLLENSEANMPHAKTISFFFNSRGSD LERTTLGLYRALLVQIFDLFPDLVKALDKLGYTEVEYIERNGWQLHGLECLLRQVFEDLDGRHLACYIDA LDECDEDEVRDLINFFEDITQKLSSTKTRLNVCFTRRHFPNTPVRKGLGLTLESQNEHALDIQSYIDRKL QIGQSPQFGDIRAHIVEKASGVFLWVALVIPMLNKAFDKGNVWTLRHLLQDLPSKLEDLYCGILSRDLDC IDDTVLCLQLVSFARRQLTLSELYFGIHARHSDDDRSSKLINEV…
Thielavia arenaria	CBS 508.74	Tha_HET-S	783280	MAEVFGVVAGALSVVGLFKNCIDCFEYIRLGRNFGDDYERYQLRLDTAKLRLERWGTAIGINEDPRFRSL RPARTDKEVRLIRSLLRELKHVFEDIQHSERRYQIKGTVQEVDTKHRICAPINKSQRPGHLRHWQTGFFK KTTWALYDKKRFEDMMADLNRLLDDMERVLTQPVNGQELALRQPSGTTAEPSTSKSETEEDPGVAADPPA PEQKFCGIEVTNVAENIKVGQEARAHVGNVVKEQMTIQDRTNNQGGNAVVAEKARFMVGNVYGGKSIWDD	Thiar1|351486	351486	MASMTSNVASGFRLEGHARLQVGNNINVYSAGRDCLADLRSQCVDPSDVKNRIEFLKGGL LKASYEWVLPEFWSWHGNSLSRLFWIRGDAGKGKTMLVCGIIDDLKARGHGDLIAYFFCQ ASDSRLQSSTMVLKSLLFSLLARPRYGHLRKHLEVKHNSAGKQMFDDSNNTTFFGLRDVL ENMMRDNEFLPTCLIVDGLDECENGLGEVLHLIRNTATTCDRIRWVVSSRNWPPIERQLG SLNFAITLNLEKNAENVSQAISHYLDHKVPQLDCIRDNTALQRETKSRLQEKANGTFLWV SLVLKQLETECFLESAVLPLIEDIPPGLWPIFERMMSKLKENRVYFEACRGVLSTATLTN RPLQLQELQFLADVNKTDNISKVVNLCGSFLTS…
