# Supplementary material for: Signal Transduction by a Fungal NOD-Like Receptor Based on Propagation of a Prion Amyloid Fold
Source: PLoS Biol. 2015 Feb 11;13(2):e1002059. doi: 10.1371/journal.pbio.1002059 (PMC4344463; doi:10.1371/journal.pbio.1002059)
Supplement: S2 Data — (XLS) [file pbio.1002059.s002.xls]

## Sheet: Sheet1
Protein ID	Protein Name	Database	Species	Strain	Type of repeats	NOD domain	Sequence	Remarks
CAL30199	NWD2	NCBI	Podospora anserina	mat S+	WD40	NACHT	MANQVRSIHAEGQARVHVGNSYYGSSDFLPTADDAAFDSHAEEHNARCHRDTRTELLRQIREWADDPHGK TIFWLNGMAGTGKSTISRTVAKSFADDGILGASFFFKRGEGDRGKATLFFPTIASQLVRKIPALEAFVRE AINNNPDVARKALRDQFEKLILQPLDRIHHAIAVIVVDALDECDGDNDVKVIISLLSQAKELRSPGLRIF ITSRPELPIRLGFKNVTGEYQDLALHQIPEPIVEHDISAFLRHELARIRDDYNHQALEGIELLPDWPGEH AIQTLAQMAVPLFIFAATVCRFIEDPAWSDPADQLEKVLQYQMKAYDSELGKLDATYFPVLKQIIIGHTN PQKLLAAFRDVVGPIVLLVQPLSVLSLAKLLNFSTKSIYGRLNS…	intron mapped
XP_388320	FG08144	NCBI	Fusarium graminearum	PH-1		NACHT	MDSNTCNTLQSLSVAGASRVQVGNNYNTTHNYNGESDQDDTKKLLESLHSTDPRHDKKNIEQTNNHLLRE AYVWILQNPEFLSWRDKNHGSQLLWIRGDPGKGKTMLLCGIIDELRPSTRLENSESHISLSYFFCQATNS ALNNATAVIRGLIYLLVVQQPCLLSHLRANIHWDSRVAIEDLFRKIVADPVLEEAYLIVDALDECREDLE FLLEMLSSPIPRIKWIVSSRNRVEIKEALKQSSSRLALSLELNEESVSQAVRHFIDHRTRDLARKKKLKA EVAQKVYRHLIQHANGTFLWVGLVCQRLTRCREWEISRQLLQLPKGLNELYARMMEQIRTSESCDSYIRL LAIVSTVFRPLTISELMAMEPLEVDEESICDFIRECGSFLTTRD…
XP_390777	FG10601	NCBI	Fusarium graminearum	PH-1	WD40	NACHT	MSSNSVASVFASDSSRVHIGNNNYLHQDTKDRDCIGALYETDPLRDRQQIIDTKGGLLPGASDWILTNDN FTRWREGEECFLWIKGDAGKGKTMLICAIIENLEHDDRNHVSYFFCQAGVPTTDNATSVLRGLVYGLVRY HPHNATVLSHVRKEFDSISERMFEGPNLWQIIRKILVTILKDPLMNHTVFVIDALDECEGNQAELLKFIV ETNTQLGIKWLVSSRKDPVIENRLRGIANSEKRLTIDLELNEHLTSGAVKNLIGARLRDMMWWDNCGDEL RDIIKHKLKQKSGNTFLWVAMVCQELNDCTATQALGALEQFPPGLDELYKRMVDKITASKSATQCKEIMA VVSASYRPLNLKELAIATNSLSQFQNNTAALTQTVLSCCSFLTL…
XP_003052860	EEU47147, NECHADRAFT_77314	NCBI	Nectria haematoccca	mpVI 77-13-4	WD40	NACHT	MANNSVKELSASGRSQVHVGDNYISSSEDGKCMIDLRGTDPRRDKDRIEELKGGLLAKLCDWIFADACFT QWRNPESNRLLWIKGDSGKGKTMLVCSIINWLRTNEKATLAYFFCQKSDENLSSSAAVLRGLVYMLAREH DTIRELVQDEYKNAGRSLFWDRNAWYALKEILNTALQREGLGDIVIIVDALDECVTGIHQLLDLVIRLSS KTSRVRWIVSSRNEPEIEQHFDEFMDDPILRIELGTSSEAASFRTYLQSKVDELAESQDYDKETKMAVKL HLERNANANLHWVTLACQTLERAERGQAIDTVHQFPPGLDRLYLYLFRQILESFGHRPCQKVLAFAAVVS RPVSVAEFSCLAGIEENETAQLVGICHTFLTLQNETIYFVHQSA…
XP_003043833	EEU38120, NECHADRAFT_48128	NCBI	Nectria haematoccca	mpVI 77-13-4	WD40	NACHT	MSNTVHALTASGNANIHIGNRHYYNHGDDHCLSDLRTTDPRDDKKRIEGARGGLVKDSYRWILSHDNFRN WRDDQHRNLLWIKGDPGKGKTMLFCGLLDELGPTTRLVDQEAKTLLSYFFCQAADSRINSATAVLRGLIY LLVVQQDSLASHVQKRYKDVGKQLFSDENAWVALHDIFNNVLSDPSLEETYIMIDALDECVAGLPDLLNL IVKSTSSRVKWIVTSRNWPSIAERLDVATEVTSLSLERNQEFISAAVDSYIQHRVQKLAVRKKYNDKTKE AVRDYLSLNANDTFLWVALVCQDIKECSRRTVLSALKAFPPGLDSLYEKMVDRIRRLNKDDAKLCYEILA IVTVAYRPLTLVELASLVQPPEEESDDEEFLEEDIERCGSFLAV…
XP_003047889	EEU42176, NECHADRAFT_40379	NCBI	Nectria haematoccca	mpVI 77-13-4	WD40	NACHT	MEHSNSNHVGSMSAAGSARIQIGNTSTINNTTNNFSQTDNKKCLKALCSTDPRHDKIRIEQTNGGLLKDS YRWVLQSPEYQRWCDPKENHPLLWIRGDPGKGKTMLLSGIINEQEPSTRLENSETDTSLSYFFCQATNPG LNNATAILRGLAYLLVKQQPCLISYVRDKASLNPEHWNSGVAIRDILSKILGDSALQNVIFVVDALDECV TDLELLLDFISSTTSTKVRWLVSSRNIWEIEQRLKQTQTKLALSLELNAESVSQAVNYYIKHRVHDLGVT KDFRSEDLRLAKRYLSQNAHGTFLWVALVCQQLERSDPWEVKDYLELFPAGLNELYGRMMDTIRSPVSSD LYIRILATIFTVYRPISLSELMAIQNIPGDEDMLPKIIMKCGCF…
EWG55497	FVEG_17532	NCBI	Fusarium verticillioides	7600		NACHT	MESSTSSTVQSLNASGSSRVHVGNNYSITHHHGRGSEDDGAKKYLDALRSTDPRDDKARIEQTNGGLLKD SYVWILDSPEFVTWRDESKAGRLLWIRGDPGKGKTMLLCGLVNELQPLTRLDGSQNSKTMSYFFCQATNS GLNNYTAILKGLIYLLVIQHPPAVSHLDDEEDKDHWNYKVSLESTFRKILDEPGLGETYLLVDALDECVE DLPLLLALISSTSSRAKWIATSRNRCEIEELFGEASSKLALSLELHEGSVSKAVDSYINYRTHHLAKIKK LKKSTLQQIYDHLSQHSQGTFLWVALVCQRLERCRAWEILSQLLQIPQGLNQFYAKMMDQIHKSASRDLY IRILAVASTVFRPLTFAELIAMESLEIDQETLPDLIAECGSFLT…	previous: FVEG_13488
EHK23055	TRIVIDRAFT_149469	NCBI	Trichoderma virens	Gv29-8	WD40	NACHT	MVSKVSNAVGDLRIEGHGRAHVGNIIYNYPAVVEKAENDIEDRCLADLRVTDPRDDKKRIELTKGGLLKG SYRWILENDDFKRWYDDENSPLLWIKGDPGKGKTMLLCGIIDELSASTKLTDQRGGALLSFFFCQATDKR INNSISVLRGLIYLLVKQEPLLKAHVRRRHNDAGKALFEDVNAWIALSDILTDILQDPSLPNTFLIIDAL DECTDGLSPLLNFIARTSAVSSHVKWLVSSRNWPSIEEHLEAAPQKLRLCLELNEKSISTAVSTYIRFKV EQLTQEKKYDSKLRKAVLWYLSSNADNTFLWVSLVCQQLANTPKRRIRENLTATSFPPGLDSLYQRMVDQ ILRWSDADLCKRTLAVILAVYRPITVDELASFVDVDNDAFDIII…
EKJ74395	FPSE_05466	NCBI	Fusarium pseudograminearum	CS3096	WD40	NACHT	MGINISNIVESLDADGSSKVQVGNNTTYIYNSERDQDEKKKLLQALRSTDPRHDKTNIEQTNNDLLKEAY IWILENPEFLAWRQGTGECRLLWIRGDPGKGKTMLLCGIIDELRPSTRLGNEDSPISLSFFFCQATNSEL NSSTAVLRGLIYLLVDQQPHLLCHLQANIHWDSRVAIETLFRTIVADTALGETYMIVDALDECLEDLEFL LRIICDTVSRIKWIVSSRNRREVAEGLAKSSSKLAISLELNQASVSQAVRHFINHRTDILTKKKELTKNE EQDIKMHLTENAHGTFLWVGLVCQRLQRCPAWEIIDQLSQIPQDLKELYARMMHQIRNSGSCEIYIKLLA VISTVFRPLNLSELKAMARLNLDDKRLLDFIGECGSFLTTRGTT…
EKJ79121	FPSE_00722	NCBI	Fusarium pseudograminearum	CS3096	WD40	NACHT	MSANSAHTVNASDSSRVHIGNNNYLHQDTKDRDCIGALYETDPLRDKQQIIDTKGGLLPGASDWILTNDN FTRWRDGEECFLWIKGDAGKGKTMLICAIIESLARNNHNHLSYFFCQAGVPTAHNATSVLRGLIYGLVRY HPLGATALSYVRKEFDLIGDKMFEGTNLWQTVRSILFAILKDPLMNQTVFVIDALDECEGNQTELLKFLV ETNSQLGIKWLVSSRKDPAIENKLRGIVNSEKGLTIDLESNEHLTSGAVKNLIEARLTDMLWWDTCGDDL RDTIKHKLKQKSGNTFLWVAMVCQELNDCTATQALGTLEQFPQGLDEMYKRMMDKIAASKSASQCKEILA VVSASYRPLNLKELAVAVNSLSEFQNNTAALTQTVLSCCSFLTL…
	FOXG_14668	Broad Institute	Fusarium oxysporum	4287		NACHT	MASPQYCVAEFYRGELSSVQSLNASGSSRVHVGNSYNITHHHRKGSEQDSVKKYLDALRS TDPRDDKARIEQTNGGLLKDSYVWILESPEFITWRDESEAGRLLWIRGDPGKGKTMLLSG LINELQPLTKLGGAQSSNTISYFFCQATNSGLNNYTAILKGLIYLLAIQHPTVVPHLDDK HDKDHWNSKVSLERTFRKMVDDTTPGEIYLLIDALDECVKDLPLLLALISSMSSRAKWIV TSRNRCEIEELFRQTSSKVALSLELHEDSVSEAVNSYISYRTRQLAERKKLKKSTSQQIH DHLSQRAHGTFLWVALVCQRLERCRAWEIPDQLSQFPQGLNQLYAKMMGQIHKSDSCDLY IRILAVASTVFRPLTFAELIAMENLQIDEEILP…	manual annotation
	FOXG_17104	Broad Institute	Fusarium oxysporum	4287		NACHT	MATNDERGKGTINSLRNATISGNGRLEVGDNYTTNNYMTNNYANHSDLNLDQCLIDLQVT DPRHDKRRIEETKGGLIKDSYKWILHHQDFRRWRDDRDSRLLWIKGDPGKGKTMLLCGIV KELEKQGKKPLAHFFCQAADSRINNATAVLRGLIYLLLDQQPSLISHVKKRYKNAGKRLF EDVNAWVALSEIFEDIFAETLRDSTLLIIDALDECLTGCQQLLDWIVKISSEFPRVKWIV SSRNWPDIEEKLDNTKQKVRLHLELNQASISAAVRIFIRHRVEALAKEKKYDRQTRDVVE QHLVSHANDTFLWVALVCQELADPKVRKRHMRDKLKSYPQKKRKGKLIQEVKPNEYFTQT SGASTFSPQQSPSNNCNHSLDSTQTAAYYPSGT…
EGU74156	FOXB_15334	NCBI	Fusarium oxysporum	Fo5176	WD40	NACHT	MDQPDRQQLDIATNNEDNMGTMNSLGHATVGDNGRLQVGNNYTTNNYNYTEPSRNKCITDLRLTDPRHDK TRIEQTKGGLLKDSYRWILDHEDFRRWRDDDDSRLLWIKGDAGKGKTMLLCGIINELEKDTANLVCYFFC QGTDSRINNATAVLRGLIYLLIDQQPSLVPHVRKRYDQAGKGLFEDVNAWWALSDILTNILQDPNLTSTF LIIDALDECETGLPMLLDLIVQHSSSARVKWLVSSRNKSEIEQKFRVDTSRARLSLELKHNADDQGLQDE LCAVIQQKANQTFLWVSLVIKQLNEMESWEVLQTVDKIPSGLKEVYGRMARSIQQLKPGYLELCRPLLST VCTAYRPLSLHELGILSGLPIEISRKPQSVRRIVTMCGSFLTMR…
EGU86896	FOXB_02606	NCBI	Fusarium oxysporum	Fo5176		NACHT	MENPSSTAVQSLNASGSSRVHVGNSYNITHHHRSGSGQDGAKKYLDALRSTNPRDDKARIEQTNGGLLKD SYVWVLDSPEFITWRDESESGRLLWIRGDPGKGKTMLLSGLINELQPSTRLESPQNRNTISYFFCQATNS GLNNYAAILKGLIYLLAIQHPALVAHLDDRNGHDKNGHDKDHWNSKVSLEGTFRKMVGDSALGEIYLLVD ALDECVEDLPLLLALISSTSSRAKWIVTSRNRCEIGELFGETSSKLALSLELHETSVSEAVNNYISYRTR QLADRKKLKKSIVQKIHGYLSEHAHGTFLWVALVCQRLERCRAWEIPNQLLEFPQGLNQLYAQMMDQIRK SDSSDLYIRVLALASTVFRPLTFSELITMENLNMDEETLPDLIV…
EXL90224	FOIG_16512	NCBI	Fusarium oxysporum	f. sp. cubense tropical race 4		NACHT	MAQSTSHVQLLNAHDQSKVQIGNNYYNDSNHDRCITDLRLTDPRDDKERIQDTKGGLLRDSYSWVLNHDN FQRWRDDPQSLLLWIKGDPGKGKTMLLCGIIDELKKERDNCLSYFFCQATEEKLSNATAVLRGLIYLLVV QQPSLIWHVREKHDHAGRSLFEDSNAWYALRGILIAILKDPALKGTVIIIDALDECVTGLPELLKFIIEQ SSLTSRVKWIVSSRNWQDIEEKLGRTKQKVRLQLELNQDSISKAVDIYIGCKVKELADLKNYDKETRDAV QRHLVGNADGTFLWVALVCKDLADSKAARKRHTLSKLKSFPPGLDPLYARMIEQISISDDTDICKEILAI ASVVYRPITLEELKVLVELLEEDDYNDLPQIIKACGSFLTLREG…
EXM20378	FOTG_11744	NCBI	Fusarium oxysporum	f. sp. vasinfectum NRRL 25433		NACHT	MENKPSISVQSLTAAESSRVHVGNNYSITNYFGQDEINKYLDALRSTDPREDKERIEQTNGGLLKDSYAW IVKNPDFVSWRDDQNTRLLWIRGDPGKGKTMLMSGIINELQPTTRLESPENCISLSYFFCQATNSGLDNY TSILQGLVYLLVTQQPSLVSHLKDRHGPNTNHWNSRITLEKVFRSILADAAIREIYLLVDALDECLEDLP SLLMLISSTCSHAKWIVSSRNRHEIKEFLEPSPSRISVSLELNESSVSKAVESYISYRTGILVDRKKLKP QVERQIHDHLSENAEGTFLWVALVCQQLERCRPWEIGTTLRRFPKGLNELYARMMNQISMSDSYELYIRL LAIASTVFRPITFSEIMAIEDLNLEEELLPTAIAECGSFLTTKK…
EXL39652	FOCG_17739	NCBI	Fusarium oxysporum	f. sp. radicis-lycopersici (CL57)		NACHT	MAQSTNRVQHVNAHDQSKVQIGDNYYNDSNHDRCIADLRLTDPRDDKERIQDTKGGLLRDSYSWVLNHDN FQRWRDDPQSQLLWIKGDPGKGKTMLLCGIIDELKKEPDIHLSYFFCQATEARLNNATAVLRGLIYLLVD QEPSLITHVRKKHDHAGRSLFEDSNAWYALRGILIAILKDPAPKSIIIIIDALDECVTGLPELLKFIIEQ SSLTSRVKWIVSSRNWQDIEEKLGRPKQKVKLQLELNQDSISKAVDTYIGCKVKELEDLKNYDKETRDAV QRHLVGNADGTFLWVALVCQELADPKVRKRHTLDTLKSFPPGLDALYKRMMEHISDSKDAGYCKEILAIA SVVYRPITLDELKALAESLEDIDPDELEDIIGSCGSFLTLRESV…
EXL51561	FOCG_09485	NCBI; Broad Institute	Fusarium oxysporum	f. sp. radicis-lycopersici (CL57)	WD40	NACHT	MLNTAQTINTKDNSEVQIGNRTNIYHTNDRCLADLRSTDPRDDEAHRA KRIEQTKGGLLEDSYCWILKNTDFQQWRNDEQSRLLWIKGDPGKGKTML LCGIINELTKETSNLLSYFFCQGTDSRINNATAVLRGLIYLLIVQQPSLISHVRKKYDHA GKGLFEDVNAWWALCEIFTKILQDPNLKNTTFLTIDALDECESDLTKLLDLIVQHSSSAR VKWLVSSRNKSDIEQKLKIDRPRVRLDLELKQNAECVSQAVDTYIRHGVSQLSSIQDDQG LQNELQEAMRQKANETFLWVSLVIKELEEVESWEVLQVVDEMPSDLKAVYGRMMKQIQQL KPGYAELCQHLLSTVCTAYRPLSLDELGILSGLPNEISQKPQSVKMIVTKCDSFLT…	manual annotation
EXL45108	FOCG_13867	NCBI; Broad Institute	Fusarium oxysporum	f. sp. radicis-lycopersici (CL57)	WD40; ANK	NACHT	MASANRGGRTVNSAGHVEARDYSSVHVGNKYTKNIYNEPNHNRCIADLRLTDPRDDKTRIEETQGGLLKD SYKWILDHEDFRRWRDDRESRLLWIKGDAGKGKTMLLCGIVNELLQSRVALRLLGGVAKMMPCRFKESPL SLTHARHVSFFFCQGTDSRLNHATAVLRGLIYLLLCQVPSLISHIQQRYDHAGRRLFEDTNVFYTLSQVL ASMLRDRRAKGCYMIIDALDECKSDLPQLLDFIVQSTATSTQVRWIVSSRNRHEIEQQLHLNASRLSLEL NADHVTDAINTYIDYKVAHLVSLEGNKPLQNQVRDEMRRKADGTFLWVALVAKELQKVQSWDISSVLGEM RSGLTLLYERMMIHIQQLQPKDRKRCCLVLSMATVAYRPLQLCE…
EXL65105	FOPG_18657	NCBI	Fusarium oxysporum	f. sp. Conglutinans (PHW808)	WD40	NACHT	MDQPDRQQLDIATNNEDNMGTMNSLGHATVGDNGRLQVGNNYTTNNYNYTEPSRNKCITDLRLTDPRHDK TRIEQTKGGLLKDSYRWILDHEDFRRWRDDDDSRLLWIKGDAGKGKTMLLCGIINELEKDTANLVCYFFC QGTDSRINNATAVLRGLIYLLIDQQPSLVPHVRKRYDQAGKGLFEDVNAWWALSDILTNILQDPNLTSTF LIIDALDECETGLPMLLDLIVQHSSSARVKWLVSSRNKSEIEQKFRVDTSRARLSLELKHNAVCVSQAVD TYIRHSVSQMPSIQDDQGLQDELCAVIQQKANQTFLWVSLVIKQLNEMESWEVLQTVDKIPSGLKEVYGR MARSIQQLKPGYLELCRPLLSTVCTAYRPLSLHELGILSGLPIE…
690488	Cenge3|690488	JGI Fungi Portal	Cenococcum geophilum	1.58	WD40	NACHT	MVSSVETLRAEGHSTVHVGDNVYTSNDQCLADLRSTDPSDDKTR IERTKGGLLKDAYRWILNHADFQRWRNDKESRLLWIRGDPGKGKTMLLIGIIEELEQQYK QPRDACLLSYFFCQGTDSRLNKATAVLRGLIYLLLTQEASLMSYIRKKYERAGKQLFEDV NAFDALSKIFTNMLQDPTLKGAYLIVDALDECETGLPQLLGLIAQSASTSPHVKWIVSSR NEAHIEARLSLNGAQMMLSLELNAEHVSRAVEMFVDFKVSQLASIKHDSMLQEEVRKQMH EKANGTFLWVAFVFQELEQVDSWDILQVLKEVPANLNPLYDRMMRQVQQLKRKDPEFCRF VLLTMTLAYRPLHLLELGTLSGLPGQISKNINSTAKIVVKCGSFLTIRD…	manual annotation
977556	Symko1|977556	JGI Fungi Portal	Symbiotaphrina kochii			NACHT	MNSVTSLAADGQSKVHVGNVSTVNVNLAGINQSFDKISFLRDLFITDPFNDRQALKRKNGAPASDTCQWV LLADEFIRWTTSKSQILWLHGNPGQGKSTIAVYITERLNEALTSELMANSDPIVAYFFCDSNYATRISAV SILRGLLWQIYDSDAGRCIPKYAENHYNQLKAKSFQDFDLLWTILMETVRENTSNYFYLIIDGLDECDEE SIKELLGQIRLTFDEKDRPSNIGFLILSRPYTHVGDHLNLFLNRSLASFPQLGQDVRRYIDCELDKLSRI KRYSESVKMRIKTILAMKAENTFLWIGLTIRELRRIPSIDALKFLDGLPMELESYYTRIFDRLLDPKASE ATDVEKILELVVTSLRPLTLLELSNACNFDTDEDHETRIQYMRD…
202990	Melsp1|202990	JGI Fungi Portal	Melanconium sp.	NRRL 54901	WD40	NACHT	MDTVTNSAEVTAQGNSRVQIGNNYTTIQNHADSDRDSCLADLRLADPREEKARIEQTKGGLFRDAYQWIL YNDEFRRWRYGKHSRVLWIKGDPGKGKTMLLCGIVDELSSGSPPASRIEGNIGATSIVEKPRSPSAGHSV VLSYFFCQATDSRLNTAVAVLRGLIYLLVLQRPTLTAHLQERRRHGGRQIFEGHNAFFSMSQTLLDMLRD PIAGGVFMIVDALDECKTGLSQLLDLIVDTSVSHNVKWIVSSRKSHDIEQHLRLDNSRTRLSLELNAQQV AQAVRRYVDFKMSSLASLRDDTTLRSRVRNEIIGKSDDTFLWAALALQELERTHNWDMLHVLEQIPPGLD PLYDRMIKEIEQLEPRNKDVCQLILSAATLAYRPLYLPELGVVS…
		JGI Fungi Portal	Apiospora montagnei	NRRL 25634	ANK	NACHT	MATRQENSAGGLRADGQAKVQIGNTQSYTVINNYQDSGSRLAESHLA ETDKGQVRANFLRRLHTVPYIDRKDRNPKRVEGTCEWFTAHDLFRNWRQEASAMLWVSAD PGCGKSVLAKYLVDEVLASSATRTTCYFFFKDDFDDQRTVESALCCILHQLFVQKPDLLL DKFLDEYREDGDQICSSFGDLWRILIEAADHHKEGEIICILDALDECVEQKRLAAGLTQL FIQGKGASKLNFLVTSRPIRDIRRGFQNLKDSQPTIHLSGDSIEEVDKIAQEINLVIDRR IEELSKIHHLSIDETQVLHQEITAISNRTYLWVHLMFPTLEQDVFLSKAEMRTRIHKLPR TVNEAYDRILRKSSDPDKARKVLQIIVAADRPLSLTEMAAALALRG…	manual annotation
