# Supplementary material for: Signal Transduction by a Fungal NOD-Like Receptor Based on Propagation of a Prion Amyloid Fold
Source: PLoS Biol. 2015 Feb 11;13(2):e1002059. doi: 10.1371/journal.pbio.1002059 (PMC4344463; doi:10.1371/journal.pbio.1002059)
Supplement: S3 Data — (XLS) [file pbio.1002059.s003.xls]

## Sheet: Figure 1B
>HET-S/226-246
NSAKDIRTEKRARVQLGNVVT
>HET-S/262-282
NSVETVVGKGESKVLIGNEYG
>NWD2/3-23
NQVRSIHAEGQARVHVGNSYY

## Sheet: Figure 2B
		NWD2 chimeras Strain	c1 Δhsp104					c2 Δhsp104					c3 Δhsp104					c4 Δhsp104
			Tests	Transf. tested	[Het-s] Transf.	% [Het-s] Transf.	SD	Tests	Transf. tested	[Het-s] Transf.	% [Het-s] Transf.	SD	Tests	Transf. tested	[Het-s] Transf.	% [Het-s] Transf.	SD	Tests	Transf. tested	[Het-s] Transf.	% [Het-s] Transf.	SD
		pUC-NWD2d1	2	60	0	0	0	3	101	24	0.237624	0.07	2	60	0	0	0	3	90	51	0.566667	0.1452
		pUC-NWD2d2	2	60	0	0	0	4	149	0	0	0	2	60	0	0	0	4	180	108	0.6	0.2435
		pUC-NWD2e1	2	60	0	0	0	12	369	180	0.487805	0.24	2	60	0	0	0	3	120	0	0	0

## Sheet: Figure 2D
									het-c2				het-c1
									total tested	[Het-s]	% [Het-s]	SD	total tested	[Het-s]	% [Het-s]	SD
								vector	69	4	5.7971	4.6188	50	0	0	0
								NWD2e1	70	59	84.2857	11.7189	40	0	0	0

## Sheet: Figure 3C
>NWD2
NQVRSIHAEGQARVHVGNSYY
>FG08144
NTLQSLSVAGASRVQVGNNYN
>FG10601
NSVASVFASDSSRVHIGNNNY
>FOXG_14668
SSVQSLNASGSSRVHVGNSYN
>FOXG_17104
NSLRNATISGNGRLEVGDNYT
>EWG55497
STVQSLNASGSSRVHVGNNYS
>EEU47147
NSVKELSASGRSQVHVGDNYI
>EEU38120
NTVHALTASGNANIHIGNRHY
>EEU42176
NHVGSMSAAGSARIQIGNTST
>EKJ74395
NIVESLDADGSSKVQVGNNTT
>EKJ79121
NSAHTVNASDSSRVHIGNNNY
>EGU86896
TAVQSLNASGSSRVHVGNSYN
>EGU79492
NLVRDVNADGESRIQVGNNYT
>EHK23055
NAVGDLRIEGHGRAHVGNIIY
>Apiospora
NSAGGLRADGQAKVQIGNTQS
>Melsp1|202990
TNSAEVTAQGNSRVQIGNNYT
>Symko1|977556
NSVTSLAADGQSKVHVGNVST
>EXL65105
NSLGHATVGDNGRLQVGNNYT
>EXM20378
ISVQSLTAAESSRVHVGNNYS
>Cenge3|690488
SSVETLRAEGHSTVHVGDNVY
>EXL45108
NSAGHVEARDYSSVHVGNKYT
>EXL39652
NRVQHVNAHDQSKVQIGDNYY
>EXL90224
SHVQLLNAHDQSKVQIGNNYY
>EXL51561
NTAQTINTKDNSEVQIGNRTN

## Sheet: Figure 3D
			tested	[Het-s]	%[Het-s]	tested	[Het-s]	%[Het-s]	tested	[Het-s]	%[Het-s]	tested	[Het-s]	%[Het-s]	tested	[Het-s]	%[Het-s]	mean	SD
		empty vector	30	0	0	30	0	0	30	0	0	30	0	0	29	0	0	0	0
		NWD2E1	30	16	53.3333	30	19	63.3333	30	25	83.3333	30	24	80	60	20	33.3333	62.6667	20.4668
		N3A	25	11	44	30	24	80	59	13	22.0339							48.678	29.2648
		R6P	28	16	57.1429	27	7	25.9259										41.5344	22.0737
		H9P	22	0	0	19	0	0	30	0	0							0	0
		G12A	27	15	55.5556	30	17	56.6667	27	13	48.1481							53.4568	0.785674
		Q13A	23	3	13.0435	30	4	13.3333										13.1884	0.204958
		R15P	30	0	0	20	0	0	17	0	0							0	0
		V16A	24	0	0	19	0	0	12	0	0							0	0
		V18A	28	1	3.57143	29	1	3.44828	30	4	13.3333							6.78435	5.67192
		G19A	13	0	0	30	0	0	23	0	0							0	0
		N20A	11	1	9.09091	29	12	41.3793	28	24	85.7143	58	17	29.3103				41.3737	32.4232
		S21P	30	0	0	14	0	0	29	3	10.3448	30	3	10				5.08621	5.87473
		N3AN20A	30	5	16.6667	30	15	50	55	14	25.4545							30.7071	17.2763

## Sheet: Figure 4A
				empty vector		NWD2(1-543)		R6P		H9P		G19A
				diffuse	aggregation	diffuse	aggregation	diffuse	aggregation	diffuse	aggregation	diffuse	aggregation
			Cells of Transformant 1	500	0	408	94	384	21	512	0	396	3
			% of total	100	0	81.2749	18.7251	94.8148	5.18519	100	0	99.2481	0.75188
			Cells of Transformant 2	343	0	346	49	358	13	350	0	441	3
			% of total	100	0	87.5949	12.4051	96.496	3.50404	100	0	99.3243	0.675676
			Cells of Transformant 3	215	0	463	43	527	72	535	0	465	7
			% of total	100	0	91.502	8.49802	87.98	12.02	100	0	98.5169	1.48305
			Cells of Transformant 4	312	0	443	76	425	40	518	0	616	7
			% of total	100	0	85.3565	14.6435	91.3978	8.60215	100	0	98.8764	1.1236
			Cells of Transformant 5			373	78
			% of total			82.7051	17.2949
			mean	100	0	85.6867	14.3133	92.6721	7.32785	100	0	98.9914	1.00855
			SD	0	0	4.27432	4.27432	3.77946	3.77946	0	0	0.371964	0.371964

## Sheet: Figure 7B
ORIGINAL DATA	Wavenumber (cm-1)	Absorbance (NWD2 3-23)	Absorbance (H9P)	Absorbance (G19A)
	1599.66	0.000111646	0.00236404	0.00339434
	1599.78	0.000122186	0.00260628	0.00374149
	1599.9	0.000132725	0.00284853	0.00408865
	1600.02	0.000143264	0.00309078	0.00443581
	1600.14	0.000153803	0.00333302	0.00478296
	1600.26	0.000214748	0.00413715	0.00592067
	1600.38	0.000276367	0.0049488	0.00706896
	1600.5	0.000337986	0.00576046	0.00821725
	1600.62	0.000399605	0.00657211	0.00936553
	1600.74	0.000393323	0.00657671	0.0093728
	1600.86	0.000385272	0.00656027	0.00935033
	1600.98	0.00037722	0.00654383	0.00932786
	1601.1	0.000369169	0.00652739	0.00930538
	1601.22	0.000465805	0.00749039	0.0106627
	1601.34	0.000566646	0.00849274	0.0120754
	1601.46	0.000667487	0.00949508	0.0134882
	1601.59	0.000768328	0.0104974	0.0149009
	1601.7	0.000848665	0.0111249	0.015783
	1601.83	0.000927695	0.0117285	0.0166312
	1601.94	0.00100672	0.0123321	0.0174795
	1602.07	0.00108575	0.0129357	0.0183277
	1602.18	0.00120242	0.0136566	0.0193396
	1602.31	0.00132202	0.0143865	0.0203641
	1602.42	0.00144162	0.0151164	0.0213886
	1602.55	0.00156121	0.0158464	0.0224132
	1602.66	0.00170384	0.0165775	0.0234374
	1602.79	0.00184862	0.0173088	0.0244616
	1602.91	0.0019934	0.01804	0.0254858
	1603.03	0.00213817	0.0187713	0.02651
	1603.15	0.00229958	0.0194909	0.0275164
	1603.27	0.00246277	0.0202092	0.0285208
	1603.39	0.00262597	0.0209275	0.0295253
	1603.51	0.00278917	0.0216457	0.0305298
	1603.63	0.00297449	0.0224038	0.0315891
	1603.75	0.00316257	0.0231668	0.0326552
	1603.87	0.00335064	0.0239298	0.0337214
	1603.99	0.00353872	0.0246928	0.0347876
	1604.11	0.00374068	0.0254767	0.0358806
	1604.23	0.00394459	0.0262635	0.0369773
	1604.35	0.00414851	0.0270503	0.0380741
	1604.47	0.00435242	0.027837	0.0391708
	1604.59	0.00456684	0.0286467	0.0402974
	1604.71	0.00478293	0.0294599	0.0414286
	1604.83	0.00499901	0.0302732	0.0425598
	1604.95	0.00521509	0.0310864	0.043691
	1605.07	0.00543883	0.0319217	0.044849
	1605.19	0.0056639	0.0327608	0.0460117
	1605.31	0.00588896	0.0335998	0.0471743
	1605.43	0.00611403	0.0344389	0.048337
	1605.55	0.00634728	0.035301	0.0495283
	1605.67	0.00658211	0.0361675	0.0507251
	1605.79	0.00681693	0.0370341	0.051922
	1605.91	0.00705176	0.0379006	0.0531188
	1606.03	0.00729795	0.0387904	0.0543418
	1606.15	0.00754669	0.0396854	0.0555707
	1606.27	0.00779543	0.0405804	0.0567996
	1606.39	0.00804416	0.0414755	0.0580286
	1606.51	0.00830937	0.0423944	0.059285
	1606.63	0.00857858	0.043319	0.060548
	1606.75	0.00884778	0.0442437	0.0618111
	1606.87	0.00911698	0.0451684	0.0630742
	1606.99	0.00940762	0.0461138	0.0643598
	1607.11	0.00970389	0.0470645	0.0656514
	1607.23	0.0100002	0.0480152	0.0669429
	1607.35	0.0102964	0.048966	0.0682345
	1607.47	0.0106182	0.0499354	0.0695459
	1607.59	0.0109472	0.0509101	0.0708629
	1607.71	0.0112761	0.0518848	0.0721799
	1607.83	0.0116051	0.0528594	0.0734969
	1607.95	0.0119609	0.0538469	0.0748252
	1608.07	0.0123249	0.0548383	0.0761569
	1608.19	0.0126888	0.0558297	0.0774886
	1608.31	0.0130528	0.0568211	0.0788204
	1608.43	0.0134445	0.0578221	0.0801593
	1608.55	0.0138453	0.0588263	0.0815006
	1608.67	0.0142461	0.0598304	0.0828419
	1608.79	0.0146469	0.0608345	0.0841832
	1608.91	0.0150765	0.0618458	0.0855273
	1609.03	0.0155163	0.0628595	0.0868725
	1609.15	0.015956	0.0638733	0.0882176
	1609.27	0.0163957	0.064887	0.0895628
	1609.39	0.0168649	0.0659042	0.0909054
	1609.51	0.0173452	0.0669228	0.092247
	1609.63	0.0178255	0.0679413	0.0935886
	1609.75	0.0183058	0.0689599	0.0949302
	1609.87	0.0188172	0.0699794	0.0962669
	1609.99	0.0193414	0.0709993	0.0976016
	1610.11	0.0198656	0.0720192	0.0989362
	1610.23	0.0203899	0.0730391	0.100271
	1610.35	0.0209458	0.0740596	0.1016
	1610.47	0.0215158	0.0750805	0.102926
	1610.59	0.0220857	0.0761013	0.104252
	1610.71	0.0226556	0.0771222	0.105579
	1610.83	0.0232537	0.0781379	0.106892
	1610.95	0.0238648	0.0791512	0.108199
	1611.07	0.0244759	0.0801644	0.109506
	1611.19	0.025087	0.0811777	0.110813
	1611.31	0.0257212	0.0821823	0.112103
	1611.43	0.0263669	0.0831826	0.113385
	1611.55	0.0270125	0.0841829	0.114666
	1611.67	0.0276582	0.0851832	0.115947
	1611.79	0.0283232	0.0861754	0.117209
	1611.91	0.0289984	0.0871633	0.118459
	1612.03	0.0296735	0.0881513	0.11971
	1612.15	0.0303487	0.0891392	0.120961
	1612.27	0.0310395	0.0901183	0.122189
	1612.39	0.031739	0.0910926	0.123403
	1612.51	0.0324385	0.0920668	0.124618
	1612.63	0.033138	0.093041	0.125832
	1612.75	0.033854	0.0940101	0.127023
	1612.87	0.0345797	0.0949761	0.128201
	1612.99	0.0353053	0.0959422	0.129379
	1613.11	0.036031	0.0969082	0.130556
	1613.23	0.0367772	0.0978736	0.131711
	1613.35	0.037536	0.0988386	0.132852
	1613.47	0.0382949	0.0998035	0.133993
	1613.59	0.0390538	0.100768	0.135134
	1613.71	0.0398391	0.101736	0.136255
	1613.84	0.0406424	0.102705	0.137362
	1613.95	0.0414457	0.103675	0.138469
	1614.08	0.042249	0.104644	0.139576
	1614.19	0.0430846	0.105616	0.140664
	1614.32	0.0439432	0.106591	0.141737
	1614.43	0.0448018	0.107565	0.142811
	1614.56	0.0456604	0.10854	0.143884
	1614.67	0.046557	0.109517	0.144938
	1614.8	0.0474821	0.110494	0.145978
	1614.92	0.0484072	0.111471	0.147017
	1615.04	0.0493323	0.112449	0.148057
	1615.16	0.050299	0.113424	0.149075
	1615.28	0.0512985	0.114397	0.150078
	1615.4	0.0522979	0.115369	0.151081
	1615.52	0.0532974	0.116342	0.152083
	1615.64	0.054337	0.117306	0.153064
	1615.76	0.0554101	0.118263	0.154027
	1615.88	0.0564831	0.119219	0.154989
	1616	0.0575562	0.120176	0.155952
	1616.12	0.0586649	0.121118	0.156893
	1616.24	0.0598051	0.122049	0.157816
	1616.36	0.0609452	0.12298	0.158738
	1616.48	0.0620853	0.123911	0.159661
	1616.6	0.0632538	0.124824	0.160562
	1616.72	0.0644484	0.125722	0.161444
	1616.84	0.065643	0.126619	0.162327
	1616.96	0.0668376	0.127516	0.163209
	1617.08	0.0680586	0.128398	0.164074
	1617.2	0.0693052	0.129266	0.164924
	1617.32	0.0705518	0.130133	0.165773
	1617.44	0.0717985	0.131	0.166622
	1617.56	0.0730694	0.131856	0.167455
	1617.68	0.0743651	0.132701	0.168273
	1617.8	0.0756607	0.133545	0.169091
	1617.92	0.0769564	0.134389	0.169908
	1618.04	0.0782776	0.135227	0.170712
	1618.16	0.0796273	0.136057	0.171502
	1618.28	0.0809769	0.136887	0.172291
	1618.4	0.0823265	0.137718	0.17308
	1618.52	0.0837	0.138545	0.173854
	1618.64	0.0851012	0.139368	0.174611
	1618.76	0.0865025	0.140191	0.175368
	1618.88	0.0879038	0.141014	0.176125
	1619	0.0893269	0.141836	0.176865
	1619.12	0.0907769	0.142656	0.177583
	1619.24	0.0922268	0.143476	0.178302
	1619.36	0.0936768	0.144296	0.179021
	1619.48	0.0951477	0.145117	0.179721
	1619.6	0.0966458	0.14594	0.180398
	1619.72	0.0981439	0.146763	0.181075
	1619.84	0.0996419	0.147585	0.181751
	1619.96	0.10116	0.148409	0.182408
	1620.08	0.102704	0.149235	0.183038
	1620.2	0.104248	0.15006	0.183667
	1620.32	0.105793	0.150886	0.184297
	1620.44	0.107356	0.151715	0.184907
	1620.56	0.108946	0.152547	0.185488
	1620.68	0.110536	0.15338	0.18607
	1620.8	0.112126	0.154213	0.186651
	1620.92	0.113736	0.155048	0.187215
	1621.04	0.115375	0.155889	0.187751
	1621.16	0.117014	0.156729	0.188287
	1621.28	0.118653	0.15757	0.188823
	1621.4	0.120309	0.158412	0.189342
	1621.52	0.121992	0.159258	0.189835
	1621.64	0.123674	0.160104	0.190328
	1621.76	0.125357	0.16095	0.190821
	1621.88	0.127053	0.161795	0.191299
	1622	0.128771	0.16264	0.191751
	1622.12	0.13049	0.163486	0.192203
	1622.24	0.132209	0.164331	0.192655
	1622.36	0.133935	0.165173	0.193093
	1622.48	0.135673	0.166009	0.193506
	1622.6	0.137412	0.166845	0.193919
	1622.72	0.139151	0.167681	0.194331
	1622.84	0.140885	0.16851	0.19473
	1622.96	0.142611	0.169324	0.195099
	1623.08	0.144337	0.170138	0.195469
	1623.2	0.146062	0.170952	0.195838
	1623.32	0.147773	0.171755	0.196192
	1623.44	0.149451	0.172538	0.196513
	1623.56	0.151129	0.173321	0.196835
	1623.68	0.152808	0.174103	0.197156
	1623.8	0.154461	0.174874	0.19746
	1623.92	0.156056	0.175618	0.197724
	1624.04	0.15765	0.176362	0.197989
	1624.16	0.159246	0.177106	0.198254
	1624.28	0.160809	0.177838	0.198499
	1624.4	0.1623	0.178542	0.1987
	1624.52	0.163791	0.179245	0.198901
	1624.64	0.165281	0.179949	0.199101
	1624.76	0.166741	0.180643	0.199282
	1624.88	0.168123	0.18131	0.199414
	1625	0.169505	0.181978	0.199545
	1625.12	0.170887	0.182646	0.199677
	1625.24	0.172237	0.183303	0.199788
	1625.36	0.173505	0.183934	0.199846
	1625.48	0.174772	0.184565	0.199904
	1625.6	0.176039	0.185196	0.199962
	1625.72	0.177275	0.185817	0.2
	1625.85	0.178425	0.186411	0.199982
	1625.96	0.179574	0.187005	0.199964
	1626.09	0.180723	0.187599	0.199947
	1626.2	0.181843	0.188184	0.199911
	1626.33	0.182871	0.188737	0.199816
	1626.44	0.183898	0.18929	0.199722
	1626.57	0.184925	0.189843	0.199628
	1626.68	0.185922	0.190385	0.199517
	1626.81	0.186817	0.190887	0.199348
	1626.92	0.187712	0.191389	0.199178
	1627.05	0.188607	0.191891	0.199009
	1627.17	0.189472	0.19238	0.198825
	1627.29	0.19023	0.192824	0.198586
	1627.41	0.190988	0.193268	0.198346
	1627.53	0.191746	0.193712	0.198107
	1627.65	0.192476	0.194143	0.197855
	1627.77	0.1931	0.194525	0.197552
	1627.89	0.193723	0.194907	0.197249
	1628.01	0.194346	0.195289	0.196947
	1628.13	0.194944	0.195659	0.196634
	1628.25	0.195436	0.195978	0.196277
	1628.37	0.195927	0.196297	0.195921
	1628.49	0.196418	0.196616	0.195565
	1628.61	0.196888	0.196925	0.195201
	1628.73	0.197258	0.197186	0.1948
	1628.85	0.197628	0.197447	0.194399
	1628.97	0.197998	0.197709	0.193998
	1629.09	0.19835	0.197961	0.193591
	1629.21	0.198607	0.19817	0.193153
	1629.33	0.198864	0.198378	0.192715
	1629.45	0.199121	0.198586	0.192277
	1629.57	0.199361	0.198787	0.191834
	1629.69	0.199506	0.198945	0.191363
	1629.81	0.199651	0.199104	0.190892
	1629.93	0.199796	0.199262	0.19042
	1630.05	0.199925	0.199413	0.189944
	1630.17	0.199948	0.199518	0.189436
	1630.29	0.199971	0.199624	0.188928
	1630.41	0.199994	0.19973	0.18842
	1630.53	0.2	0.199828	0.187906
	1630.65	0.199871	0.199873	0.187352
	1630.77	0.199742	0.199918	0.186799
	1630.89	0.199612	0.199963	0.186245
	1631.01	0.199462	0.2	0.185685
	1631.13	0.199125	0.199972	0.185072
	1631.25	0.198789	0.199944	0.184459
	1631.37	0.198453	0.199916	0.183847
	1631.49	0.198092	0.19988	0.183227
	1631.61	0.197475	0.199766	0.182541
	1631.73	0.196859	0.199651	0.181854
	1631.85	0.196243	0.199537	0.181168
	1631.97	0.195599	0.199415	0.180475
	1632.09	0.194631	0.199202	0.179703
	1632.21	0.193662	0.198989	0.178931
	1632.33	0.192694	0.198776	0.178159
	1632.45	0.191699	0.198557	0.17738
	1632.57	0.190328	0.198238	0.176517
	1632.69	0.188957	0.197919	0.175653
	1632.81	0.187586	0.1976	0.17479
	1632.93	0.186193	0.197275	0.173922
	1633.05	0.184406	0.196847	0.172969
	1633.17	0.182619	0.196419	0.172017
	1633.29	0.180832	0.19599	0.171065
	1633.41	0.179029	0.195558	0.170109
	1633.53	0.176854	0.195023	0.169082
	1633.65	0.174679	0.194487	0.168055
	1633.77	0.172504	0.193952	0.167028
	1633.89	0.170319	0.193414	0.165999
	1634.01	0.167821	0.19278	0.164921
	1634.13	0.165324	0.192145	0.163844
	1634.25	0.162826	0.191511	0.162766
	1634.37	0.160325	0.190875	0.161688
	1634.49	0.157609	0.190153	0.160592
	1634.61	0.154893	0.189431	0.159495
	1634.73	0.152176	0.188709	0.158398
	1634.85	0.14946	0.187987	0.157302
	1634.97	0.146687	0.187195	0.156225
	1635.09	0.143913	0.186402	0.155149
	1635.21	0.14114	0.185609	0.154073
	1635.33	0.138366	0.184816	0.152996
	1635.45	0.135739	0.183972	0.151972
	1635.57	0.133114	0.183127	0.150949
	1635.69	0.130489	0.182283	0.149926
	1635.81	0.127865	0.181438	0.148903
	1635.93	0.125555	0.18056	0.147951
	1636.05	0.123255	0.179681	0.147
	1636.17	0.120955	0.178803	0.146049
	1636.29	0.118655	0.177924	0.145099
	1636.41	0.116701	0.177024	0.14422
	1636.53	0.114763	0.176123	0.143344
	1636.65	0.112825	0.175223	0.142468
	1636.77	0.110886	0.174322	0.141592
	1636.89	0.109196	0.173406	0.140775
	1637.01	0.107521	0.172489	0.13996
	1637.13	0.105845	0.171573	0.139146
	1637.25	0.10417	0.170656	0.138332
	1637.37	0.102642	0.169726	0.137561
	1637.49	0.101124	0.168795	0.136793
	1637.61	0.0996072	0.167864	0.136025
	1637.73	0.0980899	0.166934	0.135257
	1637.85	0.0966648	0.165988	0.134521
	1637.97	0.0952479	0.165042	0.133788
	1638.1	0.0938311	0.164095	0.133055
	1638.21	0.0924143	0.163148	0.132322
	1638.34	0.0910718	0.162194	0.131617
	1638.45	0.0897372	0.161238	0.130915
	1638.58	0.0884026	0.160282	0.130212
	1638.69	0.087068	0.159327	0.12951
	1638.82	0.0858041	0.158369	0.128834
	1638.93	0.0845495	0.157411	0.128162
	1639.06	0.0832949	0.156452	0.127489
	1639.18	0.0820403	0.155494	0.126817
	1639.3	0.0808571	0.154543	0.126173
	1639.42	0.0796846	0.153593	0.125533
	1639.54	0.0785121	0.152643	0.124893
	1639.66	0.0773395	0.151694	0.124253
	1639.78	0.0762371	0.15076	0.123644
	1639.9	0.0751462	0.14983	0.12304
	1640.02	0.0740554	0.148899	0.122437
	1640.14	0.0729645	0.147968	0.121833
	1640.26	0.0719469	0.147065	0.121264
	1640.38	0.0709426	0.146167	0.120702
	1640.5	0.0699384	0.145269	0.12014
	1640.62	0.0689341	0.144371	0.119577
	1640.74	0.0680027	0.143509	0.119051
	1640.86	0.0670859	0.142653	0.118533
	1640.98	0.066169	0.141798	0.118014
	1641.1	0.0652522	0.140942	0.117495
	1641.22	0.0644062	0.140126	0.117012
	1641.34	0.0635757	0.139318	0.116537
	1641.46	0.0627453	0.13851	0.116062
	1641.58	0.0619148	0.137703	0.115587
	1641.7	0.0611462	0.136934	0.115144
	1641.82	0.0603924	0.136175	0.114709
	1641.94	0.0596386	0.135416	0.114274
	1642.06	0.0588847	0.134658	0.113839
	1642.18	0.0581743	0.133935	0.11343
	1642.3	0.0574751	0.133221	0.113028
	1642.42	0.0567759	0.132508	0.112626
	1642.54	0.0560767	0.131795	0.112225
	1642.66	0.0553966	0.131114	0.111844
	1642.78	0.0547222	0.130443	0.111469
	1642.9	0.0540477	0.129773	0.111095
	1643.02	0.0533733	0.129102	0.110721
	1643.14	0.0526925	0.12846	0.110362
	1643.26	0.0520097	0.127826	0.110008
	1643.38	0.0513269	0.127193	0.109654
	1643.5	0.0506441	0.126559	0.1093
	1643.62	0.0499349	0.125952	0.108959
	1643.74	0.0492167	0.125354	0.108621
	1643.86	0.0484986	0.124755	0.108284
	1643.98	0.0477805	0.124156	0.107946
	1644.1	0.0470275	0.123584	0.10762
	1644.22	0.0462621	0.123021	0.107299
	1644.34	0.0454967	0.122457	0.106978
	1644.46	0.0447313	0.121894	0.106656
	1644.58	0.0439326	0.121358	0.106349
	1644.7	0.0431213	0.120833	0.106048
	1644.82	0.0423099	0.120307	0.105746
	1644.94	0.0414985	0.119782	0.105444
	1645.06	0.0406651	0.119287	0.105162
	1645.18	0.0398226	0.118804	0.104887
	1645.3	0.0389801	0.118322	0.104612
	1645.42	0.0381376	0.117839	0.104337
	1645.54	0.0372995	0.117392	0.104089
	1645.66	0.0364633	0.116961	0.103853
	1645.78	0.035627	0.116529	0.103616
	1645.9	0.0347908	0.116098	0.10338
	1646.02	0.0339981	0.115706	0.103177
	1646.14	0.0332256	0.115331	0.10299
	1646.26	0.0324531	0.114957	0.102803
	1646.38	0.0316806	0.114583	0.102616
	1646.5	0.0310033	0.11425	0.102468
	1646.62	0.0303727	0.113936	0.10234
	1646.74	0.029742	0.113623	0.102211
	1646.86	0.0291113	0.11331	0.102083
	1646.98	0.0286086	0.113035	0.101994
	1647.1	0.0281747	0.112781	0.101926
	1647.22	0.0277408	0.112528	0.101859
	1647.34	0.0273068	0.112274	0.101792
	1647.46	0.0269905	0.112054	0.10176
	1647.58	0.0267409	0.111854	0.101749
	1647.7	0.0264913	0.111655	0.101738
	1647.82	0.0262417	0.111455	0.101727
	1647.94	0.0260676	0.111283	0.101743
	1648.06	0.0259387	0.111129	0.101776
	1648.18	0.0258099	0.110975	0.101808
	1648.3	0.0256811	0.110821	0.101841
	1648.42	0.0255879	0.110689	0.101891
	1648.54	0.0255173	0.110571	0.101952
	1648.66	0.0254467	0.110454	0.102012
	1648.78	0.0253761	0.110336	0.102073
	1648.9	0.0253118	0.110236	0.102139
	1649.02	0.0252516	0.110147	0.102211
	1649.14	0.0251914	0.110058	0.102282
	1649.26	0.0251312	0.109969	0.102353
	1649.38	0.0250556	0.109893	0.102421
	1649.5	0.0249693	0.109827	0.102487
	1649.62	0.0248829	0.10976	0.102553
	1649.74	0.0247966	0.109694	0.102619
	1649.86	0.0246794	0.109637	0.102676
	1649.98	0.0245394	0.109587	0.102725
	1650.1	0.0243994	0.109537	0.102775
	1650.22	0.0242593	0.109488	0.102825
	1650.35	0.0240805	0.109445	0.102861
	1650.46	0.0238714	0.109409	0.102888
	1650.59	0.0236622	0.109373	0.102915
	1650.7	0.0234531	0.109336	0.102942
	1650.83	0.0232036	0.109306	0.102957
	1650.94	0.0229209	0.10928	0.10296
	1651.07	0.0226382	0.109255	0.102963
	1651.18	0.0223555	0.109229	0.102967
	1651.31	0.0220364	0.109209	0.10296
	1651.43	0.0216846	0.109193	0.102944
	1651.55	0.0213329	0.109178	0.102929
	1651.67	0.0209811	0.109162	0.102913
	1651.79	0.0206009	0.109152	0.102893
	1651.91	0.0201937	0.109148	0.10287
	1652.03	0.0197865	0.109143	0.102846
	1652.15	0.0193793	0.109138	0.102822
	1652.27	0.0189595	0.10914	0.102802
	1652.39	0.018527	0.10915	0.102788
	1652.51	0.0180946	0.109159	0.102773
	1652.63	0.0176622	0.109168	0.102759
	1652.75	0.017248	0.109186	0.102759
	1652.87	0.0168529	0.109215	0.102775
	1652.99	0.0164578	0.109243	0.102791
	1653.11	0.0160626	0.109271	0.102807
	1653.23	0.0157278	0.109309	0.102844
	1653.35	0.0154591	0.109359	0.102904
	1653.47	0.0151904	0.109409	0.102964
	1653.59	0.0149217	0.109459	0.103024
	1653.71	0.0147229	0.109518	0.103102
	1653.83	0.0146052	0.109588	0.103202
	1653.95	0.0144874	0.109657	0.103302
	1654.07	0.0143697	0.109726	0.103401
	1654.19	0.0142971	0.109802	0.103512
	1654.31	0.0142795	0.109884	0.103635
	1654.43	0.0142619	0.109966	0.103758
	1654.55	0.0142443	0.110049	0.103881
	1654.67	0.0142477	0.110134	0.104007
	1654.79	0.0142781	0.110223	0.104138
	1654.91	0.0143085	0.110312	0.104268
	1655.03	0.0143389	0.110401	0.104399
	1655.15	0.0143781	0.110491	0.104529
	1655.27	0.0144297	0.110584	0.104658
	1655.39	0.0144812	0.110676	0.104787
	1655.51	0.0145328	0.110768	0.104916
	1655.63	0.0145885	0.110861	0.105043
	1655.75	0.0146501	0.110954	0.105166
	1655.87	0.0147118	0.111048	0.105289
	1655.99	0.0147735	0.111141	0.105412
	1656.11	0.0148375	0.111235	0.105533
	1656.23	0.0149052	0.111328	0.105648
	1656.35	0.0149729	0.111422	0.105764
	1656.47	0.0150406	0.111516	0.10588
	1656.59	0.0151098	0.111609	0.105992
	1656.71	0.0151815	0.111702	0.106099
	1656.83	0.0152532	0.111795	0.106206
	1656.95	0.0153249	0.111888	0.106313
	1657.07	0.0153971	0.11198	0.106417
	1657.19	0.0154701	0.11207	0.106514
	1657.31	0.0155431	0.11216	0.106612
	1657.43	0.0156162	0.11225	0.10671
	1657.55	0.0156878	0.112338	0.106803
	1657.67	0.015757	0.112422	0.106889
	1657.79	0.0158261	0.112506	0.106974
	1657.91	0.0158953	0.11259	0.10706
	1658.03	0.0159606	0.112672	0.107141
	1658.15	0.0160186	0.112747	0.107212
	1658.27	0.0160766	0.112822	0.107283
	1658.39	0.0161347	0.112898	0.107354
	1658.51	0.016186	0.112969	0.107419
	1658.63	0.0162236	0.113032	0.107472
	1658.75	0.0162613	0.113095	0.107525
	1658.87	0.016299	0.113157	0.107579
	1658.99	0.0163278	0.113215	0.107625
	1659.11	0.0163367	0.113263	0.107658
	1659.23	0.0163456	0.11331	0.10769
	1659.35	0.0163545	0.113358	0.107723
	1659.47	0.0163533	0.113401	0.107749
	1659.59	0.0163279	0.113431	0.10776
	1659.71	0.0163026	0.113462	0.107771
	1659.83	0.0162772	0.113493	0.107782
	1659.95	0.0162421	0.113519	0.107786
	1660.07	0.016182	0.113533	0.107776
	1660.19	0.0161219	0.113547	0.107766
	1660.31	0.0160618	0.113561	0.107757
	1660.43	0.0159939	0.113571	0.107742
	1660.55	0.0159047	0.113569	0.107714
	1660.67	0.0158155	0.113567	0.107686
	1660.79	0.0157263	0.113565	0.107658
	1660.91	0.0156329	0.113559	0.107626
	1661.03	0.0155271	0.113543	0.107585
	1661.15	0.0154214	0.113527	0.107544
	1661.27	0.0153157	0.113511	0.107502
	1661.39	0.0152103	0.113491	0.107459
	1661.51	0.0151064	0.113462	0.107409
	1661.63	0.0150024	0.113432	0.107359
	1661.75	0.0148984	0.113403	0.10731
	1661.87	0.0147997	0.113371	0.107259
	1661.99	0.0147183	0.113329	0.107206
	1662.12	0.014637	0.113288	0.107153
	1662.23	0.0145557	0.113246	0.107101
	1662.36	0.014483	0.113202	0.107048
	1662.47	0.0144417	0.11315	0.106996
	1662.6	0.0144004	0.113097	0.106944
	1662.71	0.014359	0.113044	0.106892
	1662.84	0.014327	0.112988	0.106841
	1662.95	0.0143313	0.112924	0.106792
	1663.08	0.0143356	0.11286	0.106743
	1663.19	0.0143399	0.112796	0.106694
	1663.32	0.0143514	0.11273	0.106647
	1663.44	0.0143932	0.112656	0.106601
	1663.56	0.0144351	0.112581	0.106556
	1663.68	0.014477	0.112506	0.106511
	1663.8	0.0145226	0.11243	0.106466
	1663.92	0.0145865	0.112344	0.106421
	1664.04	0.0146505	0.112259	0.106376
	1664.16	0.0147144	0.112173	0.106331
	1664.28	0.0147792	0.112086	0.106286
	1664.4	0.0148484	0.111988	0.106236
	1664.52	0.0149176	0.11189	0.106187
	1664.64	0.0149868	0.111791	0.106137
	1664.76	0.0150544	0.111691	0.106085
	1664.88	0.0151133	0.111577	0.106021
	1665	0.0151722	0.111463	0.105958
	1665.12	0.0152311	0.111349	0.105895
	1665.24	0.0152867	0.111232	0.105828
	1665.36	0.0153207	0.111097	0.105742
	1665.48	0.0153547	0.110963	0.105655
	1665.6	0.0153887	0.110828	0.105569
	1665.72	0.0154182	0.11069	0.105479
	1665.84	0.0154145	0.11053	0.10536
	1665.96	0.0154107	0.11037	0.105241
	1666.08	0.015407	0.11021	0.105122
	1666.2	0.0153982	0.110047	0.104999
	1666.32	0.0153472	0.109858	0.104842
	1666.44	0.0152962	0.109669	0.104684
	1666.56	0.0152452	0.10948	0.104526
	1666.68	0.0151894	0.109289	0.104364
	1666.8	0.0150873	0.109071	0.104165
	1666.92	0.0149853	0.108853	0.103966
	1667.04	0.0148832	0.108635	0.103766
	1667.16	0.0147772	0.108415	0.103564
	1667.28	0.0146266	0.10817	0.103325
	1667.4	0.014476	0.107925	0.103085
	1667.52	0.0143254	0.10768	0.102846
	1667.64	0.0141725	0.107434	0.102605
	1667.76	0.0139834	0.107168	0.102334
	1667.88	0.0137944	0.106902	0.102062
	1668	0.0136053	0.106636	0.101791
	1668.12	0.0134152	0.10637	0.101518
	1668.24	0.0132044	0.106091	0.101224
	1668.36	0.0129937	0.105811	0.10093
	1668.48	0.012783	0.105532	0.100636
	1668.6	0.0125723	0.105253	0.100341
	1668.72	0.0123638	0.104968	0.100036
	1668.84	0.0121553	0.104684	0.099731
	1668.96	0.0119468	0.104399	0.0994259
	1669.08	0.0117389	0.104115	0.0991207
	1669.2	0.0115586	0.103831	0.098813
	1669.32	0.0113782	0.103546	0.0985054
	1669.44	0.0111978	0.103262	0.0981977
	1669.56	0.0110179	0.102978	0.09789
	1669.68	0.0108848	0.102696	0.0975829
	1669.8	0.0107516	0.102414	0.0972759
	1669.92	0.0106185	0.102133	0.0969687
	1670.04	0.0104854	0.101851	0.0966617
	1670.16	0.0104005	0.101569	0.0963515
	1670.28	0.0103157	0.101286	0.0960412
	1670.4	0.010231	0.101004	0.095731
	1670.52	0.0101462	0.100721	0.0954208
	1670.64	0.0100934	0.100435	0.0951009
	1670.76	0.010041	0.100148	0.0947809
	1670.88	0.00998867	0.0998607	0.0944608
	1671	0.00993633	0.0995737	0.0941408
	1671.12	0.00989281	0.0992775	0.0938019
	1671.24	0.00984955	0.098981	0.0934625
	1671.36	0.00980629	0.0986845	0.0931231
	1671.48	0.00976302	0.098388	0.0927836
	1671.6	0.00971048	0.098078	0.0924176
	1671.72	0.00965745	0.0977673	0.0920502
	1671.84	0.00960442	0.0974566	0.0916828
	1671.96	0.00955139	0.0971459	0.0913154
	1672.08	0.00947926	0.0968194	0.0909159
	1672.2	0.00940587	0.0964918	0.0905143
	1672.32	0.00933248	0.0961643	0.0901127
	1672.44	0.00925909	0.0958368	0.0897111
	1672.56	0.00916433	0.0954915	0.089275
	1672.68	0.00906785	0.0951447	0.0888363
	1672.8	0.00897136	0.0947979	0.0883974
	1672.92	0.00887488	0.0944511	0.0879586
	1673.04	0.00876071	0.0940871	0.087487
	1673.16	0.00864484	0.0937214	0.0870121
	1673.28	0.00852898	0.0933558	0.0865373
	1673.4	0.00841312	0.0929901	0.0860625
	1673.52	0.00828687	0.0926084	0.0855597
	1673.64	0.00815946	0.0922248	0.0850537
	1673.76	0.00803204	0.0918412	0.0845477
	1673.88	0.00790463	0.0914576	0.0840417
	1674	0.00777702	0.0910618	0.0835177
	1674.12	0.00764939	0.0906644	0.0829914
	1674.24	0.00752175	0.0902671	0.082465
	1674.37	0.00739412	0.0898697	0.0819387
	1674.48	0.00727782	0.0894662	0.0814068
	1674.61	0.00716315	0.0890619	0.0808742
	1674.72	0.00704848	0.0886575	0.0803415
	1674.85	0.00693381	0.0882532	0.0798089
	1674.96	0.00683917	0.0878474	0.0792826
	1675.09	0.00674777	0.0874413	0.0787573
	1675.2	0.00665637	0.0870352	0.078232
	1675.33	0.00656497	0.0866292	0.0777068
	1675.44	0.00649645	0.0862273	0.0771966
	1675.57	0.00643201	0.0858262	0.0766891
	1675.69	0.00636757	0.085425	0.0761816
	1675.81	0.00630313	0.0850238	0.0756741
	1675.93	0.00625688	0.0846286	0.0751843
	1676.05	0.00621443	0.0842345	0.0746983
	1676.17	0.00617198	0.0838405	0.0742123
	1676.29	0.00612953	0.0834464	0.0737262
	1676.41	0.00609753	0.0830547	0.073252
	1676.53	0.00606789	0.0826636	0.0727803
	1676.65	0.00603826	0.0822725	0.0723086
	1676.77	0.00600863	0.0818814	0.0718369
	1676.89	0.00598349	0.0814897	0.0713727
	1677.01	0.00595946	0.081098	0.0709104
	1677.13	0.00593543	0.0807061	0.070448
	1677.25	0.0059114	0.0803143	0.0699856
	1677.37	0.00588882	0.0799171	0.0695245
	1677.49	0.00586663	0.0795184	0.0690636
	1677.61	0.00584444	0.0791196	0.0686027
	1677.73	0.00582225	0.0787208	0.0681419
	1677.85	0.00580187	0.078316	0.0676817
	1677.97	0.00578202	0.0779095	0.0672217
	1678.09	0.00576216	0.077503	0.0667618
	1678.21	0.00574231	0.0770965	0.0663018
	1678.33	0.00572683	0.0766847	0.0658433
	1678.45	0.00571271	0.0762714	0.0653853
	1678.57	0.00569859	0.075858	0.0649274
	1678.69	0.00568447	0.0754446	0.0644694
	1678.81	0.00567783	0.0750262	0.0640146
	1678.93	0.00567367	0.0746061	0.0635609
	1679.05	0.00566951	0.074186	0.0631072
	1679.17	0.00566536	0.0737659	0.0626535
	1679.29	0.00566993	0.0733416	0.0622038
	1679.41	0.0056776	0.0729158	0.0617556
	1679.53	0.00568528	0.07249	0.0613073
	1679.65	0.00569295	0.0720641	0.0608591
	1679.77	0.00570636	0.0716317	0.0604123
	1679.89	0.00572193	0.0711967	0.0599661
	1680.01	0.00573751	0.0707617	0.0595199
	1680.13	0.00575308	0.0703268	0.0590738
	1680.25	0.00576705	0.0698812	0.0586237
	1680.37	0.00578034	0.0694312	0.0581719
	1680.49	0.00579363	0.0689812	0.0577202
	1680.61	0.00580693	0.0685311	0.0572684
	1680.73	0.00580919	0.0680651	0.0568056
	1680.85	0.00580652	0.0675919	0.0563377
	1680.97	0.00580385	0.0671187	0.0558698
	1681.09	0.00580118	0.0666455	0.0554019
	1681.21	0.00577853	0.0661516	0.0549171
	1681.33	0.00574643	0.065648	0.0544243
	1681.45	0.00571433	0.0651443	0.0539315
	1681.57	0.00568223	0.0646406	0.0534387
	1681.69	0.00562373	0.064115	0.0529269
	1681.81	0.00555197	0.0635783	0.0524055
	1681.93	0.00548021	0.0630416	0.0518841
	1682.05	0.00540845	0.0625049	0.0513627
	1682.17	0.00530697	0.0619482	0.0508241
	1682.29	0.00518973	0.061381	0.0502763
	1682.41	0.00507248	0.0608137	0.0497285
	1682.53	0.00495524	0.0602465	0.0491808
	1682.65	0.00480873	0.0596658	0.0486235
	1682.77	0.00464577	0.0590776	0.0480609
	1682.89	0.00448282	0.0584894	0.0474983
	1683.01	0.00431986	0.0579012	0.0469357
	1683.13	0.0041339	0.0573108	0.0463763
	1683.25	0.00393432	0.056719	0.0458187
	1683.37	0.00373474	0.0561272	0.0452612
	1683.49	0.00353516	0.0555354	0.0447037
	1683.61	0.00333017	0.0549558	0.0441655
	1683.73	0.00312178	0.0543839	0.0436393
	1683.85	0.0029134	0.053812	0.0431131
	1683.97	0.00270501	0.05324	0.0425869
	1684.09	0.00251747	0.0526909	0.0420916
	1684.21	0.00234422	0.0521574	0.0416174
	1684.33	0.00217096	0.0516239	0.0411432
	1684.45	0.00199771	0.0510905	0.040669
	1684.57	0.0018613	0.050582	0.0402274
	1684.69	0.00175143	0.0500915	0.0398092
	1684.81	0.00164157	0.0496012	0.039391
	1684.93	0.0015317	0.0491107	0.0389729
	1685.05	0.00145075	0.0486384	0.0385786
	1685.17	0.00139178	0.04818	0.0382026
	1685.29	0.00133282	0.0477215	0.0378266
	1685.41	0.00127385	0.047263	0.0374506
	1685.53	0.0012276	0.0468138	0.0370877
	1685.65	0.0011915	0.0463719	0.0367353
	1685.77	0.0011554	0.0459299	0.0363829
	1685.89	0.0011193	0.045488	0.0360305
	1686.01	0.00108446	0.0450495	0.0356834
	1686.13	0.00105068	0.0446137	0.0353408
	1686.25	0.00101689	0.044178	0.0349982
	1686.37	0.000983106	0.0437423	0.0346556
	1686.49	0.000945354	0.0433057	0.0343136
	1686.62	0.000904092	0.0428683	0.0339722
	1686.73	0.000862829	0.042431	0.0336307
	1686.86	0.000821567	0.0419936	0.0332892
	1686.97	0.000775718	0.0415559	0.0329479
	1687.1	0.000725591	0.0411177	0.0326066
	1687.21	0.000675464	0.0406796	0.0322654
	1687.34	0.000625336	0.0402414	0.0319241
	1687.45	0.000572814	0.0398042	0.0315839
	1687.58	0.000517945	0.0393679	0.0312446
	1687.7	0.000463076	0.0389315	0.0309053
	1687.82	0.000408207	0.0384952	0.0305661
	1687.94	0.000354598	0.0380612	0.0302293
	1688.06	0.000302333	0.0376296	0.0298951
	1688.18	0.000250068	0.0371981	0.029561
	1688.3	0.000197803	0.0367666	0.0292269
	1688.42	0.000151021	0.0363389	0.0288968
	1688.54	0.000110407	0.0359155	0.0285713
	1688.66	6.97934e-05	0.035492	0.0282458
	1688.78	2.91797e-05	0.0350686	0.0279203
	1688.9	-2.37249e-06	0.0346503	0.0276
	1689.02	-2.32157e-05	0.0342378	0.027286
	1689.14	-4.40588e-05	0.0338253	0.026972
	1689.26	-6.4902e-05	0.0334129	0.0266579
	1689.38	-7.48008e-05	0.0330062	0.0263501
	1689.5	-7.10565e-05	0.0326068	0.0260501
	1689.62	-6.73123e-05	0.0322074	0.02575
	1689.74	-6.3568e-05	0.0318079	0.02545
	1689.86	-4.90968e-05	0.0314142	0.0251561
	1689.98	-2.05748e-05	0.0310278	0.0248702
	1690.1	7.94722e-06	0.0306415	0.0245843
	1690.22	3.64693e-05	0.0302552	0.0242984
	1690.34	7.39062e-05	0.0298746	0.0240181
	1690.46	0.000123668	0.0295017	0.0237453
	1690.58	0.000173431	0.0291289	0.0234726
	1690.7	0.000223193	0.0287561	0.0231998
	1690.82	0.000279217	0.0283877	0.022931
	1690.94	0.000344344	0.0280258	0.022668
	1691.06	0.000409471	0.0276639	0.022405
	1691.18	0.000474598	0.0273021	0.0221419
	1691.3	0.000542811	0.0269432	0.0218807
	1691.42	0.000615765	0.026589	0.0216223
	1691.54	0.000688719	0.0262348	0.0213638
	1691.66	0.000761673	0.0258806	0.0211054
	1691.78	0.000834368	0.0255267	0.0208457
	1691.9	0.000906644	0.0251735	0.0205839
	1692.02	0.00097892	0.0248203	0.0203222
	1692.14	0.0010512	0.0244671	0.0200604
	1692.26	0.00111985	0.0241126	0.0197954
	1692.38	0.0011823	0.0237559	0.0195248
	1692.5	0.00124475	0.0233992	0.0192543
	1692.62	0.0013072	0.0230425	0.0189837
	1692.74	0.00136345	0.0226832	0.0187086
	1692.86	0.00140807	0.0223193	0.0184249
	1692.98	0.00145268	0.0219554	0.0181413
	1693.1	0.0014973	0.0215915	0.0178577
	1693.22	0.0015342	0.0212245	0.0175693
	1693.34	0.00155582	0.0208513	0.0172715
	1693.46	0.00157743	0.0204781	0.0169737
	1693.58	0.00159904	0.0201049	0.016676
	1693.7	0.00161264	0.0197299	0.0163749
	1693.82	0.00160938	0.0193509	0.0160671
	1693.94	0.00160612	0.0189719	0.0157593
	1694.06	0.00160286	0.0185929	0.0154515
	1694.18	0.00159254	0.0182139	0.0151428
	1694.3	0.00156648	0.0178349	0.0148325
	1694.42	0.00154043	0.0174559	0.0145221
	1694.54	0.00151437	0.0170769	0.0142117
	1694.66	0.00148332	0.0167003	0.0139038
	1694.78	0.00144042	0.0163298	0.0136017
	1694.9	0.00139751	0.0159593	0.0132995
	1695.02	0.00135461	0.0155887	0.0129974
	1695.14	0.0013098	0.0152229	0.0127002
	1695.26	0.0012602	0.0148689	0.0124152
	1695.38	0.00121061	0.0145149	0.0121303
	1695.5	0.00116101	0.0141609	0.0118455
	1695.62	0.00111334	0.0138125	0.0115665
	1695.74	0.00107083	0.0134791	0.0113036
	1695.86	0.00102832	0.0131458	0.0110406
	1695.98	0.000985805	0.0128124	0.0107776
	1696.1	0.000948484	0.0124832	0.0105192
	1696.22	0.000926076	0.012166	0.0102735
	1696.34	0.000903667	0.0118487	0.0100278
	1696.46	0.000881259	0.0115315	0.00978218
	1696.58	0.000864725	0.0112168	0.00953894
	1696.7	0.000867018	0.0109104	0.00930349
	1696.82	0.000869312	0.010604	0.00906803
	1696.94	0.000871605	0.0102976	0.00883257
	1697.06	0.000877983	0.00999104	0.00859666
	1697.18	0.000898459	0.00968411	0.0083592
	1697.3	0.000918936	0.00937717	0.00812173
	1697.42	0.000939412	0.00907023	0.00788427
	1697.54	0.000961212	0.00876023	0.00764349
	1697.66	0.000987917	0.00843887	0.00739042
	1697.78	0.00101462	0.00811751	0.00713736
	1697.9	0.00104133	0.00779615	0.0068843
	1698.02	0.00106703	0.00744623	0.0066069
	1698.14	0.00108869	0.00698148	0.00623162
	1698.26	0.00111035	0.00651674	0.00585635
	1698.38	0.00113201	0.00605199	0.00548109
	1698.5	0.00115007	0.0056417	0.00514779
	1698.62	0.00115247	0.00546817	0.00499698
	1698.74	0.00115486	0.00529465	0.00484618
	1698.87	0.00115726	0.00512113	0.00469538
	1698.98	0.00115491	0.00489722	0.00450207
	1699.11	0.00112999	0.00443373	0.00410666
	1699.22	0.00110506	0.00397024	0.00371126
	1699.35	0.00108014	0.00350675	0.00331586
	1699.46	0.00104597	0.00294359	0.00283505
	1699.59	0.000963528	0.00185937	0.00190774
	1699.7	0.000881083	0.000775156	0.000980436
	1699.83	0.000798637	-0.000309065	5.31278e-05
	1699.95	0.00072542	-0.00115237	-0.000671133
	1700.07	0.000705167	-0.000612855	-0.000229953
	1700.19	0.000684914	-7.33455e-05	0.000211227
	1700.31	0.000664661	0.000466164	0.000652407
	1700.43	0.000646981	0.000937139	0.00103754

## Sheet: Figure 7C
ORIGINAL DATA	t /min	no seed	NDW2	H9P	G19A	HET-s	Ure2p	PrP	Sup35		FITTED CURVE	t /min	no seed	NDW2	H9P	G19A	HET-s	Ure2p	PrP	Sup35
	0	0	0	0	0	0	0	0	0			0	0	0	0	0	0	0	0	0
	5	0.00900901	0.0923077	0.020202	0.0291971	0.15748	0.0135135	0	0.00888889			0.671141	0.00109384	0.0138685	0.000858214	0.000678439	0.0163591	0.00108897	0.000385284	0.000812473
	10	0	0.215385	0.040404	0.00729927	0.283465	0.027027	0	0.0177778			1.34228	0.00225116	0.0277748	0.00176844	0.00139746	0.0326154	0.00223322	0.000798353	0.00167275
	15	0.00900901	0.346154	0.030303	0.0218978	0.354331	0.0675676	0.012987	0.0488889			2.01342	0.00347548	0.0417123	0.00273371	0.00215941	0.0487641	0.0034354	0.00124119	0.00258355
	20	0.045045	0.423077	0.010101	0.0145985	0.440945	0.108108	0.025974	0.08			2.68456	0.00477052	0.0556745	0.00375725	0.00296681	0.0648005	0.0046983	0.0017159	0.00354775
	25	0.0650901	0.476923	0.0505051	0.0291971	0.480315	0.0912162	0.0324675	0.0711111			3.3557	0.00614013	0.0696548	0.00484244	0.00382226	0.0807201	0.00602481	0.00222476	0.00456835
	30	0.209234	0.561539	0.171717	0.175182	0.535433	0.174324	0.138961	0.162222			4.02685	0.00758839	0.0836465	0.00599284	0.00472854	0.0965185	0.00741795	0.00277017	0.00564853
	40	0.389414	0.676923	0.353535	0.270073	0.685039	0.321622	0.290909	0.311111			4.69799	0.00911957	0.097643	0.00721221	0.00568858	0.112191	0.00888087	0.00335472	0.00679163
	50	0.641667	0.753846	0.585859	0.50365	0.779528	0.456757	0.420779	0.444444			5.36913	0.0107381	0.111638	0.00850449	0.00670543	0.127735	0.0104168	0.00398116	0.00800114
	60	0.749775	0.876923	0.747475	0.678832	0.866142	0.628378	0.823377	0.826667			6.04027	0.0124487	0.125623	0.00987383	0.00778234	0.143144	0.0120292	0.00465245	0.00928075
	70	0.839865	0.938461	0.868687	0.824817	0.913386	0.847297	0.883117	0.826667			6.71141	0.0142562	0.139594	0.0113246	0.00892271	0.158417	0.0137216	0.00537171	0.0106343
	80	0.918919	0.992308	0.888889	0.927007	0.984252	0.935135	0.909091	0.893333			7.38255	0.0161657	0.153543	0.0128613	0.0101301	0.173548	0.0154975	0.00614231	0.0120659
	90	0.981982	0.992308	0.979798	0.992701	0.992126	0.996216	0.948052	0.96			8.05369	0.0181825	0.167464	0.0144888	0.0114083	0.188535	0.0173609	0.00696782	0.0135797
	100	1	1	1	1	1	1	1	1			8.72483	0.0203122	0.181349	0.0162122	0.0127613	0.203375	0.0193156	0.00785205	0.0151802
												9.39597	0.0225605	0.195193	0.0180366	0.0141931	0.218064	0.0213658	0.00879905	0.0168721
												10.0671	0.0249334	0.208989	0.0199676	0.0157081	0.232599	0.0235156	0.00981315	0.0186602
												10.7383	0.0274371	0.222732	0.022011	0.0173109	0.246978	0.0257693	0.0108989	0.0205496
												11.4094	0.0300782	0.236413	0.0241727	0.0190063	0.261197	0.0281316	0.0120614	0.0225455
												12.0805	0.0328632	0.250029	0.026459	0.0207992	0.275256	0.0306069	0.0133055	0.0246536
												12.7517	0.035799	0.263572	0.0288764	0.0226949	0.28915	0.0332001	0.014637	0.0268795
												13.4228	0.0388929	0.277037	0.0314318	0.0246987	0.302879	0.0359161	0.0160617	0.0292292
												14.094	0.0421521	0.290418	0.0341321	0.0268164	0.31644	0.0387598	0.0175858	0.0317091
												14.7651	0.0455841	0.303709	0.0369847	0.0290538	0.329832	0.0417365	0.0192158	0.0343254
												15.4362	0.0491968	0.316906	0.0399972	0.0314172	0.343053	0.0448515	0.0209588	0.0370849
												16.1074	0.052998	0.330003	0.0431772	0.0339129	0.356101	0.04811	0.0228221	0.0399944
												16.7785	0.0569959	0.342994	0.0465329	0.0365475	0.368976	0.0515176	0.0248135	0.0430612
												17.4497	0.0611986	0.355876	0.0500726	0.039328	0.381676	0.05508	0.0269412	0.0462926
												18.1208	0.0656146	0.368643	0.0538048	0.0422613	0.3942	0.0588027	0.0292139	0.049696
												18.7919	0.0702522	0.381292	0.0577381	0.045355	0.406547	0.0626915	0.0316407	0.0532792
												19.4631	0.0751201	0.393816	0.0618815	0.0486165	0.418718	0.0667522	0.0342311	0.0570503
												20.1342	0.0802267	0.406214	0.0662441	0.0520536	0.43071	0.0709908	0.0369951	0.0610172
												20.8054	0.0855806	0.41848	0.0708349	0.0556743	0.442525	0.075413	0.0399434	0.0651883
												21.4765	0.0911905	0.43061	0.0756634	0.0594868	0.454161	0.0800248	0.0430868	0.0695719
												22.1476	0.0970645	0.442603	0.0807389	0.0634995	0.465619	0.0848321	0.0464367	0.0741764
												22.8188	0.103211	0.454454	0.0860708	0.0677208	0.476899	0.0898406	0.0500051	0.0790105
												23.4899	0.109638	0.466159	0.0916685	0.0721595	0.488	0.0950562	0.0538044	0.0840828
												24.1611	0.116354	0.477718	0.0975412	0.0768243	0.498923	0.100485	0.0578472	0.0894019
												24.8322	0.123366	0.489126	0.103698	0.0817239	0.509669	0.106131	0.0621468	0.0949762
												25.5034	0.130681	0.500381	0.110149	0.0868673	0.520238	0.112002	0.0667168	0.100814
												26.1745	0.138306	0.511481	0.116901	0.0922633	0.53063	0.118101	0.071571	0.106925
												26.8456	0.146246	0.522425	0.123964	0.0979207	0.540847	0.124434	0.0767236	0.113315
												27.5168	0.154509	0.533209	0.131345	0.103848	0.550889	0.131007	0.0821889	0.119994
												28.1879	0.163097	0.543834	0.139053	0.110055	0.560757	0.137822	0.0879816	0.126968
												28.8591	0.172016	0.554296	0.147093	0.116548	0.570452	0.144885	0.0941162	0.134245
												29.5302	0.181269	0.564596	0.155473	0.123337	0.579975	0.152198	0.100607	0.141832
												30.2013	0.190857	0.574731	0.164198	0.130428	0.589328	0.159766	0.10747	0.149735
												30.8725	0.200782	0.584702	0.173273	0.13783	0.598511	0.167592	0.114717	0.15796
												31.5436	0.211045	0.594508	0.182701	0.145548	0.607526	0.175677	0.122364	0.16651
												32.2148	0.221644	0.604147	0.192486	0.15359	0.616375	0.184023	0.130423	0.175392
												32.8859	0.232576	0.613621	0.202628	0.161962	0.625058	0.192631	0.138907	0.184607
												33.557	0.243838	0.622927	0.213129	0.170667	0.633578	0.201503	0.147828	0.194158
												34.2282	0.255426	0.632068	0.223987	0.17971	0.641936	0.210637	0.157197	0.204047
												34.8993	0.267331	0.641042	0.235199	0.189093	0.650134	0.220034	0.167023	0.214273
												35.5705	0.279548	0.649851	0.246763	0.198821	0.658172	0.22969	0.177314	0.224836
												36.2416	0.292065	0.658494	0.258672	0.208892	0.666054	0.239604	0.188078	0.235733
												36.9128	0.304872	0.666972	0.270919	0.219307	0.673781	0.249773	0.199317	0.246961
												37.5839	0.317956	0.675287	0.283496	0.230065	0.681354	0.260191	0.211036	0.258514
												38.255	0.331303	0.683438	0.296391	0.241163	0.688776	0.270855	0.223235	0.270386
												38.9262	0.344897	0.691427	0.309593	0.252596	0.696049	0.281757	0.235911	0.28257
												39.5973	0.358722	0.699255	0.323088	0.264359	0.703174	0.292892	0.24906	0.295055
												40.2685	0.372759	0.706923	0.33686	0.276445	0.710153	0.30425	0.262675	0.30783
												40.9396	0.386988	0.714432	0.350891	0.288845	0.716988	0.315824	0.276744	0.320884
												41.6107	0.401388	0.721785	0.365162	0.301548	0.723682	0.327603	0.291255	0.334201
												42.2819	0.415937	0.728981	0.379654	0.314542	0.730236	0.339578	0.306191	0.347766
												42.953	0.430612	0.736024	0.394343	0.327815	0.736653	0.351735	0.321533	0.361562
												43.6242	0.445389	0.742914	0.409206	0.34135	0.742934	0.364064	0.337257	0.375571
												44.2953	0.460244	0.749653	0.424219	0.355131	0.749081	0.37655	0.353337	0.389772
												44.9665	0.475151	0.756243	0.439356	0.36914	0.755097	0.38918	0.369745	0.404145
												45.6376	0.490084	0.762686	0.45459	0.383356	0.760984	0.40194	0.386449	0.418667
												46.3087	0.505019	0.768984	0.469894	0.39776	0.766743	0.414813	0.403415	0.433316
												46.9799	0.51993	0.775138	0.485241	0.412328	0.772378	0.427783	0.420605	0.448066
												47.651	0.53479	0.781152	0.500602	0.427037	0.777888	0.440836	0.437981	0.462894
												48.3222	0.549575	0.787026	0.515949	0.441864	0.783278	0.453953	0.455502	0.477774
												48.9933	0.564261	0.792763	0.531254	0.456782	0.788549	0.467117	0.473126	0.492681
												49.6644	0.578822	0.798364	0.54649	0.471767	0.793703	0.480311	0.49081	0.507589
												50.3356	0.593237	0.803833	0.561628	0.486791	0.798742	0.493517	0.50851	0.522472
												51.0067	0.607482	0.809172	0.576643	0.501829	0.803668	0.506718	0.526182	0.537305
												51.6779	0.621538	0.814381	0.591508	0.516854	0.808484	0.519896	0.543783	0.552061
												52.349	0.635383	0.819464	0.6062	0.531839	0.81319	0.533034	0.56127	0.566718
												53.0201	0.648999	0.824423	0.620694	0.546758	0.81779	0.546114	0.578601	0.581249
												53.6913	0.66237	0.82926	0.634969	0.561586	0.822285	0.559119	0.595737	0.595633
												54.3624	0.675479	0.833978	0.649004	0.576297	0.826677	0.572032	0.612637	0.609847
												55.0336	0.688312	0.838577	0.662779	0.590867	0.830968	0.584838	0.629267	0.62387
												55.7047	0.700856	0.843062	0.676278	0.605273	0.83516	0.597521	0.645592	0.637682
												56.3758	0.7131	0.847433	0.689484	0.619491	0.839256	0.610066	0.661582	0.651263
												57.047	0.725035	0.851694	0.702384	0.633503	0.843256	0.622459	0.677208	0.664598
												57.7181	0.736652	0.855846	0.714966	0.647287	0.847163	0.634685	0.692446	0.677671
												58.3893	0.747945	0.859891	0.727218	0.660825	0.850978	0.646733	0.707272	0.690466
												59.0604	0.758908	0.863832	0.739131	0.6741	0.854704	0.658591	0.721669	0.702972
												59.7315	0.769537	0.867671	0.7507	0.687098	0.858343	0.670247	0.735621	0.715177
												60.4027	0.779831	0.87141	0.761917	0.699805	0.861895	0.681692	0.749114	0.727071
												61.0738	0.789787	0.875052	0.77278	0.712209	0.865363	0.692916	0.76214	0.738647
												61.745	0.799407	0.878597	0.783286	0.724298	0.868749	0.703911	0.774692	0.749897
												62.4161	0.80869	0.88205	0.793433	0.736065	0.872054	0.714669	0.786766	0.760818
												63.0872	0.817639	0.88541	0.803223	0.747502	0.87528	0.725186	0.798359	0.771404
												63.7584	0.826258	0.888681	0.812656	0.758604	0.878429	0.735453	0.809474	0.781654
												64.4295	0.83455	0.891865	0.821736	0.769366	0.881502	0.745468	0.820113	0.791566
												65.1007	0.84252	0.894963	0.830466	0.779786	0.884502	0.755227	0.830282	0.80114
												65.7718	0.850174	0.897978	0.838851	0.789861	0.887428	0.764726	0.839988	0.810379
												66.443	0.857517	0.900911	0.846896	0.799592	0.890284	0.773964	0.849239	0.819284
												67.1141	0.864557	0.903765	0.854608	0.80898	0.893071	0.782939	0.858044	0.827857
												67.7852	0.871299	0.906541	0.861994	0.818027	0.89579	0.791652	0.866416	0.836104
												68.4564	0.877753	0.909241	0.869062	0.826736	0.898442	0.800102	0.874366	0.844029
												69.1275	0.883925	0.911867	0.875818	0.835111	0.90103	0.808289	0.881907	0.851638
												69.7987	0.889824	0.914421	0.882273	0.843157	0.903555	0.816217	0.889052	0.858937
												70.4698	0.895458	0.916905	0.888434	0.85088	0.906017	0.823886	0.895816	0.865932
												71.141	0.900835	0.919319	0.894311	0.858285	0.908419	0.8313	0.902212	0.872631
												71.8121	0.905964	0.921667	0.899912	0.86538	0.910762	0.838461	0.908256	0.879041
												72.4832	0.910853	0.92395	0.905248	0.872173	0.913047	0.845374	0.913962	0.885171
												73.1544	0.915512	0.926168	0.910327	0.878669	0.915275	0.852042	0.919344	0.891028
												73.8255	0.919948	0.928325	0.915159	0.884879	0.917448	0.858469	0.924417	0.89662
												74.4967	0.92417	0.930422	0.919753	0.89081	0.919567	0.86466	0.929196	0.901957
												75.1678	0.928186	0.932459	0.924119	0.896471	0.921634	0.87062	0.933694	0.907046
												75.8389	0.932005	0.934439	0.928265	0.90187	0.923649	0.876355	0.937925	0.911896
												76.5101	0.935635	0.936363	0.932201	0.907016	0.925614	0.881869	0.941903	0.916517
												77.1812	0.939083	0.938232	0.935936	0.911918	0.92753	0.887167	0.94564	0.920915
												77.8524	0.942358	0.940049	0.939479	0.916586	0.929397	0.892257	0.94915	0.925101
												78.5235	0.945467	0.941813	0.942837	0.921027	0.931218	0.897143	0.952445	0.929082
												79.1946	0.948417	0.943528	0.946019	0.925251	0.932994	0.901831	0.955536	0.932866
												79.8658	0.951215	0.945194	0.949034	0.929266	0.934724	0.906328	0.958435	0.936462
												80.5369	0.953869	0.946812	0.951889	0.933081	0.936411	0.910638	0.961153	0.939878
												81.2081	0.956386	0.948383	0.954591	0.936704	0.938056	0.914768	0.9637	0.943121
												81.8792	0.95877	0.94991	0.957149	0.940144	0.939659	0.918724	0.966085	0.946199
												82.5503	0.96103	0.951392	0.959568	0.943407	0.941222	0.922512	0.968319	0.94912
												83.2215	0.96317	0.952832	0.961856	0.946503	0.942745	0.926137	0.97041	0.951889
												83.8926	0.965197	0.954231	0.96402	0.949438	0.944229	0.929605	0.972368	0.954515
												84.5638	0.967116	0.955588	0.966065	0.95222	0.945676	0.932922	0.974199	0.957005
												85.2349	0.968933	0.956907	0.967997	0.954856	0.947086	0.936093	0.975911	0.959363
												85.906	0.970652	0.958187	0.969823	0.957354	0.94846	0.939123	0.977513	0.961597
												86.5772	0.972279	0.959431	0.971548	0.959719	0.949799	0.942019	0.979011	0.963714
												87.2483	0.973818	0.960638	0.973177	0.961958	0.951104	0.944785	0.98041	0.965717
												87.9195	0.975274	0.96181	0.974715	0.964077	0.952376	0.947426	0.981718	0.967614
												88.5906	0.97665	0.962947	0.976167	0.966082	0.953615	0.949947	0.982941	0.969409
												89.2618	0.977952	0.964052	0.977537	0.967979	0.954823	0.952353	0.984082	0.971107
												89.9329	0.979183	0.965124	0.97883	0.969773	0.956	0.95465	0.985149	0.972714
												90.604	0.980346	0.966165	0.980051	0.971469	0.957146	0.95684	0.986145	0.974234
												91.2752	0.981446	0.967176	0.981202	0.973073	0.958264	0.958929	0.987075	0.975671
												91.9463	0.982485	0.968156	0.982288	0.974589	0.959352	0.960921	0.987944	0.97703
												92.6175	0.983467	0.969109	0.983313	0.976022	0.960413	0.96282	0.988755	0.978314
												93.2886	0.984394	0.970032	0.984279	0.977376	0.961446	0.96463	0.989511	0.979529
												93.9597	0.985271	0.970929	0.98519	0.978655	0.962453	0.966355	0.990218	0.980676
												94.6309	0.986099	0.9718	0.986048	0.979863	0.963434	0.967998	0.990877	0.981761
												95.302	0.986881	0.972644	0.986858	0.981004	0.96439	0.969564	0.991492	0.982785
												95.9732	0.987619	0.973464	0.987622	0.982082	0.965321	0.971055	0.992066	0.983753
												96.6443	0.988317	0.97426	0.988341	0.9831	0.966228	0.972476	0.992602	0.984668
												97.3154	0.988975	0.975032	0.989019	0.98406	0.967111	0.973828	0.993102	0.985531
												97.9866	0.989597	0.975781	0.989658	0.984967	0.967972	0.975116	0.993568	0.986347
												98.6577	0.990184	0.976508	0.990261	0.985823	0.96881	0.976342	0.994003	0.987117
												99.3289	0.990738	0.977214	0.990828	0.986631	0.969627	0.977508	0.994408	0.987845

## Sheet: Figure 8C
NWD2	r0
residue	CA		CB		delya CA- delta CB	CA Wang	CB Wang	CA alpha helix wang	CB alpha helix wang	delya CA- delta CB
Val 5	59.4		38.7		-8.42	61.8	32.68	65.96	31.41	5.43
Ile 8	60.1		42.6		-4.88	60.64	38.26	64.68	37.59	4.71
Ala 10	50.6		22.9		-5.94	52.67	19.03	54.86	18.27	2.95
Gly 12	47.93				2.59	45.34		47.02		1.68
Val 16	59.6		35.8		-5.32	61.8	32.68	65.96	31.41	5.43
Gly 19	44.5				-0.84	45.34		47.02		1.68
		TMS/ DSS diff of +2.01 ppm
HETs	r1	r1 + 2,01 ppm
Ala 228	47.4	49.41	21.6	23.61	-7.84	52.67	19.03	54.86	18.27	2.95
Ile 231	58.9	60.91	39.5	41.51	-2.98	60.64	38.26	64.68	37.59	4.71
Thr 233	57.6	59.61	69.7	71.71	-3.94	61.59	69.75	65.89	68.64	5.41
Glu 235	56.6	58.61	25.2	27.21	5.03	56.39	30.02	59.3	29.2	3.73
Val 239	58	60.01	34.7	36.71	-5.82	61.8	32.68	65.96	31.41	5.43
Gly 242	41.8	43.81			-3.54	45.34		47.02		1.68
		TMS/ DSS diff of +2.01 ppm
HETs	r2	r2 + 2,01 ppm
Val 264	55	57.01	33.4	35.41	-7.52	61.8	32.68	65.96	31.41	5.43
Val 267	58.5	60.51	33.4	35.41	-4.02	61.8	32.68	65.96	31.41	5.43
Gly 269	42.4	44.41			-2.94	45.34		47.02		1.68
Gly 271	46.4	48.41			1.06	45.34		47.02		1.68
Val 275	58.2	60.21	33.9	35.91	-4.82	61.8	32.68	65.96	31.41	5.43
Gly 278	41.9	43.91			-3.44	45.34		47.02		1.68

## Sheet: Figure 9A
	>repeat_1	LEEHSSWVRSVVFSPDSKWIASGSDDHTIKIWNLETGSCQQT
	>repeat_2	LEGHSSWVRSVVFSPDSKWIASGSDDHTIKIWNLETGSCQQT
	>repeat_3	LEGHSSWVRSVVFSPDSKWIASGSDDRTIKIWNLETGSCQQT
	>repeat_4	LEGHSDWVRSVVFSPDSKWIASGSDDHTIKIWNLETGSCQQT
	>repeat_5	LEGHSDSVRSVVFSPDSKWIASGSDDHTIKIWNLETGSCQQT
	>repeat_6	LEGHSDSVRSVVFSPDSKWIASGSDDRTIKIWNLETGSCQQT
	>repeat_7	LEGHSDSVRSVVFSPDSKWIASGSGDRTIKIWNLETGSCQQT
	>repeat_8	LEGHSDSVWSVVFSPDSKWIASGSDDRTIKIWNLETGSCQQT
	>repeat_9	LEGHSSSVGSVVFSPDSKWIASGSDDRTIKTWNLETGSCQQT
	>repeat_10	LEGHSDSVWSVVFSPDSKWIASGSGDCTIKIWDLETGSCQQT
	>repeat_11	LEGHSSSVGSVVFSPDSKWIASGSGDCTIKIWDLETGSCQQT

[truncated: 2 more sheets: Figure S1, Figure S2]
